# Supplementary material for: Structural and evolutionary features of red algal UV sex chromosomes
Source: Genome Biol. 2025 Oct 7;26:341. doi: 10.1186/s13059-025-03797-y (PMC12502185; doi:10.1186/s13059-025-03797-y)
Supplement: Supplementary file 1 — Additional file 1: Table S1–S15. Table S1. Data used in this study, published in (Lipinska et al. 2023). Table S2. Gracilaria female genomes assembly statistics. Table S3. Sex-linked scaffolds/genomic regions per species. Table S4. Repeat content, coding sequence and GC content in sex-linked scaffolds. Table S5. Characteristics of sex-linked genes. Table S6. Synonymous (KS) and non-synonymous (KN) divergence between PAR and autosomal genes in G. vermiculophylla (PAML4, codeml) including evolutionary gene ages calculated using GenEra. Table S7. Distribution of gene ages on autosomes and sex chromosome in G. vermiculophylla (pseudoautosomal region (PAR) and male sex-determining region (VSDR), showing depletion of ‘young’ genes (Rank 5) on the PAR compared to autosomes. Table S8. Gene orthology analysis across the four Gracilaria species, highlighting the orthogroups containing sex-linked genes (blue—V-SDR genes, red—U-SDR genes). Table S9. Expression of SDR genes and their autosomal paralogs (log2(TPM + 1). Table S10. Synonymous (KS) and non-synonymous (KN) divergence between gametologs per species (PAML4, codeml). Table S11. Sex-biased gene expression (transcriptos per million, TPM) in Gracilaria species. Table S12. Functional enrichment analysis of GO-terms among sex-biased genes. Table S13. Distribution of sex-biased genes on the chromosomes of G. vermiculophylla. Table S14. KN/KS analysis of sex-biased and unbiased genes in Gracilaria species. Table S15. PCR primers used for experimental validation of sex linkage. [file 13059_2025_3797_MOESM1_ESM.xlsx]

## Sheet: TableS1
TableS1: Data used in this study, published in (Lipinska et al. 2023)
Species	Strain name	Sex	Type of data	Accession numbers
Gracilaria vermiculophylla	Gver_F	Female	DNAseq	SRR23609120
	fjs03mal	Male	RNAseq	SRR23609119
	fjs33mal	Male	RNAseq	SRR23609118
	fjs36mal-New	Male	RNAseq	SRR23609117
	Fjs50mal-New	Male	RNAseq	SRR23609116
	fjs34fem	Female	RNAseq	SRR23609115
	fjs39fem	Female	RNAseq	SRR23609114
	fjs40fem	Female	RNAseq	SRR23609113
	fjsfem	Female	RNAseq	SRR23609112
Gracilaria gracilis	GNS1m	Male	DNAseq	SRR23565662, SRR23565669
	GNS1m	Male	RNAseq	SRR23565661 , SRR23565660, SRR23565659, SRR23565670
	GNS1f	Female	DNAseq	SRR23565672, SRR23565663
	GNS1f	Female	RNAseq	SRR23565671, SRR23565666 , SRR23565665 , SRR23565664
	GNH218m	Male	DNAseq	SRR23565667
	GNH47aAf	Female	DNAseq	SRR23565668
Gracilaria chilensis	NLEC103-F17	Female	RNAseq	SRR23519128
	NLEC103-F17	Female	DNAseq	SRR23519124
	NLEC103-F20	Female	RNAseq	SRR23519127
	NLEC103-F20	Female	DNAseq	SRR23519123
	NLEC103-M9	Male	RNAseq	SRR23519129
	NLEC103-M9	Male	DNAseq	SRR23519122, SRR23519125
	NLEC103-M1	Male	RNAseq	SRR23519130
	NLEC103-M2	Male	DNAseq	SRR23519126
Gracilaria caudata	172F	Female	DNAseq	SRR23610505
	172F	Female	RNAseq	SRR23610508
	174F	Female	DNAseq	SRR23610506
	174F	Female	RNAseq	SRR23610509
	176M	Male	DNAseq	SRR23610514
	176M	Male	RNAseq	SRR23610511
	178M	Male	DNAseq	SRR23610513
	178M	Male	RNAseq	SRR23610515
	179M	Male	RNAseq	SRR23610516
	177M	Male	RNAseq	SRR23610512
	175F	Female	RNAseq	SRR23610510
	171F	Female	RNAseq	SRR23610507

## Sheet: TableS2
TableS2: Gracilaria female genomes assembly statistics
Species	Strain name	Sex	Sequencing	Accession numbers	Genome size (bp)	Contigs/scaffolds	N50 (bp)	L50	GC (%)
Gracilaria vermiculophylla	Gver_F	Female	Illumina	GCA_965643875	61768552	11586	23210	732	49.01
Gracilaria gracilis	GNS1f	Female	PacBio	GCA_965643855	89040933	1000	281597	84	49.78
Gracilaria chilensis	NLEC103-F20	Female	Illumina	GCA_965643885	62475025	8521	27110	654	48.23
Gracilaria caudata	172F	Female	Illumina	GCA_965643895	58260048	9717	17521	892	49.42

## Sheet: Table S3
Table S3: Sex-linked scaffolds/genomic regions per species
Species	Contig name	Length contig (bp)	Length total SDR (kb)	gene number
G. vermicullophylla male	ScGOVlb_41_2108-2981kb	5189698	873	28
G. vermicullophylla female	NODE_360_length_35716_cov_14.590351	35716	115.88	5
	NODE_1999_length_6931_cov_13.157848	6931		4
	NODE_61_length_73233_cov_12.849684	73233		3
G. gracilis male	tig00000897_pilon	920368	920.368	38
G. gracilis female	tig00000354_pilon	115585	644.676	1
	tig00000359_pilon	228634		10
	tig00001446_pilon	198423		1
	tig00001327_pilon (from 32523 to 134557)	102034		2
G. chilensis male	tig00004450	857789	857.789	20
G. chilensis female	NODE_1369_length_13939_cov_17.770827	13939	211.194	1
	NODE_1914_length_8689_cov_12.340755	8689		2
	NODE_2009_length_7957_cov_11.841830	7957		1
	NODE_2130_length_7106_cov_25.847605	7106		2
	NODE_216_length_48708_cov_11.165936	48708		2
	NODE_2585_length_4549_cov_32.168094	4549		1
	NODE_2730_length_3948_cov_14.709148	3948		1
	NODE_2991_length_3028_cov_46.293109	3028		1
	NODE_336_length_39996_cov_12.691563	39996		2
	NODE_403_length_36604_cov_11.841696	36604		1
	NODE_402_length_36670_cov_11.427200	36670		1
G. caudata male	NODE_425_length_26049_cov_4.672086	26049	76.676	4
	NODE_9234_length_647_cov_1.600719	647		0
	NODE_238_length_34707_cov_4.869829 (from 1 to 10222)	10222		2
	NODE_1335_length_11330_cov_4.824362	11330		3
	NODE_2148_length_6655_cov_5.328458	6655		1
	NODE_2272_length_6228_cov_4.737820	6228		1
	NODE_2170_length_6590_cov_4.768734	6590		2
	NODE_1695_length_8955_cov_6.399368	8955		0
G. caudata female	NODE_1135_length_14212_cov_3.735996	14212	244.781	4
	NODE_1217_length_13233_cov_3.576853	13233		1
	NODE_1327_length_12276_cov_3.576529	12276		3
	NODE_133_length_46845_cov_3.584656	46845		1
	NODE_1526_length_10689_cov_3.656445	10689		1
	NODE_1594_length_10211_cov_3.352075	10211		1
	NODE_2071_length_7508_cov_3.465957	7508		1
	NODE_25_length_76721_cov_3.724090	76721		19
	NODE_2593_length_5468_cov_4.022131	5468		0
	NODE_318_length_32481_cov_3.554646	32481		0
	NODE_3497_length_3554_cov_3.604100	3554		1
	NODE_4085_length_2669_cov_3.512801	2669		0
	NODE_1802_length_8914_cov_3.556840	8914		1

## Sheet: Table S4
Table S4: Repeat content, coding sequence and GC content in sex-linked scaffolds
Species	Scaffold	window start	window end	number of overlapping features	n. bases that are repeats	window size	%repeat	%GC	%coding sequence
G. vermiculophylla male	ScGOVlb_41	2100000	2125000	62	20002	25000	0.80008	0.52392	0
	ScGOVlb_41	2125000	2150000	37	24608	25000	0.98432	0.4746	0
	ScGOVlb_41	2150000	2175000	38	17972	25000	0.71888	0.44064	0.10496
	ScGOVlb_41	2175000	2200000	44	21691	25000	0.86764	0.45264	0
	ScGOVlb_41	2200000	2225000	28	22530	25000	0.9012	0.48768	0
	ScGOVlb_41	2225000	2250000	49	18643	25000	0.74572	0.43892	0.1252
	ScGOVlb_41	2250000	2275000	23	24401	25000	0.97604	0.51972	0
	ScGOVlb_41	2275000	2300000	32	23460	25000	0.9384	0.519	0
	ScGOVlb_41	2300000	2325000	31	12843	25000	0.51372	0.46392	0.16476
	ScGOVlb_41	2325000	2350000	32	23878	25000	0.95512	0.51304	0
	ScGOVlb_41	2350000	2375000	30	20771	25000	0.83084	0.44564	0
	ScGOVlb_41	2375000	2400000	25	20066	25000	0.80264	0.46692	0.05156
	ScGOVlb_41	2400000	2425000	21	19729	25000	0.78916	0.46004	0
	ScGOVlb_41	2425000	2450000	20	19808	25000	0.79232	0.4796	0.15256
	ScGOVlb_41	2450000	2475000	23	14860	25000	0.5944	0.5062	0.16492
	ScGOVlb_41	2475000	2500000	24	14671	25000	0.58684	0.49372	0.23616
	ScGOVlb_41	2500000	2525000	41	16271	25000	0.65084	0.45792	0.05796
	ScGOVlb_41	2525000	2550000	30	21147	25000	0.84588	0.49848	0
	ScGOVlb_41	2550000	2575000	29	22980	25000	0.9192	0.48844	0
	ScGOVlb_41	2575000	2600000	34	23889	25000	0.95556	0.5132	0
	ScGOVlb_41	2600000	2625000	21	21601	25000	0.86404	0.4842	0
	ScGOVlb_41	2625000	2650000	33	21028	25000	0.84112	0.46944	0.03464
	ScGOVlb_41	2650000	2675000	39	15494	25000	0.61976	0.48228	0.08108
	ScGOVlb_41	2675000	2700000	44	19148	25000	0.76592	0.48264	0.09176
	ScGOVlb_41	2700000	2725000	30	13103	25000	0.52412	0.4506	0.29124
	ScGOVlb_41	2725000	2750000	28	21031	25000	0.84124	0.47832	0
	ScGOVlb_41	2750000	2775000	29	23430	25000	0.9372	0.4636	0
	ScGOVlb_41	2775000	2800000	26	21483	25000	0.85932	0.45628	0
	ScGOVlb_41	2800000	2825000	21	24605	25000	0.9842	0.49072	0
	ScGOVlb_41	2825000	2850000	44	17961	25000	0.71844	0.46416	0.15424
	ScGOVlb_41	2850000	2875000	41	16860	25000	0.6744	0.42904	0
	ScGOVlb_41	2875000	2900000	20	23729	25000	0.94916	0.5166	0
	ScGOVlb_41	2900000	2925000	36	16232	25000	0.64928	0.42348	0
	ScGOVlb_41	2925000	2950000	24	19892	25000	0.79568	0.5058	0
	ScGOVlb_41	2950000	2975000	25	19202	25000	0.76808	0.41172	0
	ScGOVlb_41	2975000	3000000	49	20653	25000	0.82612	0.4572	0
G. vermiculophylla female	NODE_360_length_35716_cov_14.590351	0	25000	41	18880	25000	0.7552	0.446	NA
	NODE_360_length_35716_cov_14.590351	25000	35716	16	3161	10716	0.29498	0.489735	NA
	NODE_1999_length_6931_cov_13.157848	0	6931	14	1269	6931	0.18309	0.47742	NA
	NODE_61_length_73233_cov_12.849684	0	25000	28	14266	25000	0.57064	0.48508	NA
	NODE_61_length_73233_cov_12.849684	25000	50000	23	21122	25000	0.84488	0.4784	NA
	NODE_61_length_73233_cov_12.849684	50000	73233	17	22443	23233	0.965997	0.471915	NA
G.gracilis male	tig00000897_pilon	0	25000	15	24927	25000	0.99708	0.46624	0
	tig00000897_pilon	25000	50000	20	24174	25000	0.96696	0.48196	0
	tig00000897_pilon	50000	75000	23	23949	25000	0.95796	0.45548	0
	tig00000897_pilon	75000	100000	17	24432	25000	0.97728	0.471	0
	tig00000897_pilon	100000	125000	21	21728	25000	0.86912	0.47984	0
	tig00000897_pilon	125000	150000	15	10692	25000	0.42768	0.47904	0.1736
	tig00000897_pilon	150000	175000	15	21962	25000	0.87848	0.4972	0
	tig00000897_pilon	175000	200000	16	23748	25000	0.94992	0.49836	0.00516
	tig00000897_pilon	200000	225000	37	17096	25000	0.68384	0.53412	0.14396
	tig00000897_pilon	225000	250000	23	19970	25000	0.7988	0.47936	0
	tig00000897_pilon	250000	275000	20	23552	25000	0.94208	0.4732	0
	tig00000897_pilon	275000	300000	28	24783	25000	0.99132	0.48644	0
	tig00000897_pilon	300000	325000	11	20762	25000	0.83048	0.48348	0.02252
	tig00000897_pilon	325000	350000	29	22156	25000	0.88624	0.42612	0
	tig00000897_pilon	350000	375000	15	23381	25000	0.93524	0.43748	0
	tig00000897_pilon	375000	400000	18	24872	25000	0.99488	0.46192	0
	tig00000897_pilon	400000	425000	23	21955	25000	0.8782	0.49764	0.32044
	tig00000897_pilon	425000	450000	19	20499	25000	0.81996	0.49096	0
	tig00000897_pilon	450000	475000	19	11372	25000	0.45488	0.4872	0.11032
	tig00000897_pilon	475000	500000	25	14644	25000	0.58576	0.49836	0.23084
	tig00000897_pilon	500000	525000	19	17636	25000	0.70544	0.49332	0.07304
	tig00000897_pilon	525000	550000	15	24996	25000	0.99984	0.49708	0
	tig00000897_pilon	550000	575000	11	14725	25000	0.589	0.5044	0.28752
	tig00000897_pilon	575000	600000	31	19317	25000	0.77268	0.49144	0.04824
	tig00000897_pilon	600000	625000	11	24090	25000	0.9636	0.4914	0
	tig00000897_pilon	625000	650000	23	21157	25000	0.84628	0.51616	0.06272
	tig00000897_pilon	650000	675000	19	4289	25000	0.17156	0.47652	0.35164
	tig00000897_pilon	675000	700000	25	13281	25000	0.53124	0.4744	0.21972
	tig00000897_pilon	700000	725000	14	25000	25000	1	0.51472	0
	tig00000897_pilon	725000	750000	17	24998	25000	0.99992	0.49208	0
	tig00000897_pilon	750000	775000	23	24997	25000	0.99988	0.49444	0
	tig00000897_pilon	775000	800000	31	18863	25000	0.75452	0.48692	0
	tig00000897_pilon	800000	825000	18	22306	25000	0.89224	0.48528	0
	tig00000897_pilon	825000	850000	26	18884	25000	0.75536	0.42284	0
	tig00000897_pilon	850000	875000	16	17681	25000	0.70724	0.4718	0.01244
	tig00000897_pilon	875000	900000	29	19836	25000	0.79344	0.45916	0
	tig00000897_pilon	900000	920368	12	12303	20368	0.604036	0.482374	0
G. gracilis female	tig00000354_pilon	0	25000	17	24222	25000	0.96888	0.47452	0
	tig00000354_pilon	25000	50000	10	21319	25000	0.85276	0.47684	0.04904
	tig00000354_pilon	50000	75000	21	22037	25000	0.88148	0.4916	0
	tig00000354_pilon	75000	100000	15	24856	25000	0.99424	0.49272	0
	tig00000354_pilon	100000	115585	21	14093	15585	0.904267	0.466731	0
	tig00000359_pilon	0	25000	13	14721	25000	0.58884	0.52804	0.1278
	tig00000359_pilon	25000	50000	6	24769	25000	0.99076	0.51904	0
	tig00000359_pilon	50000	75000	35	19759	25000	0.79036	0.49496	0.05808
	tig00000359_pilon	75000	100000	30	20797	25000	0.83188	0.51224	0.0752
	tig00000359_pilon	100000	125000	20	22253	25000	0.89012	0.4834	0
	tig00000359_pilon	125000	150000	29	22951	25000	0.91804	0.49104	0
	tig00000359_pilon	150000	175000	17	24441	25000	0.97764	0.50396	0
	tig00000359_pilon	175000	200000	26	18051	25000	0.72204	0.49432	0.06484
	tig00000359_pilon	200000	225000	14	24301	25000	0.97204	0.5318	0
	tig00000359_pilon	225000	228634	11	2738	3634	0.75344	0.45377	0
	tig00001446_pilon	0	25000	9	24768	25000	0.99072	0.4904	0
	tig00001446_pilon	25000	50000	13	23809	25000	0.95236	0.49632	0
	tig00001446_pilon	50000	75000	17	22475	25000	0.899	0.4972	0
	tig00001446_pilon	75000	100000	25	18833	25000	0.75332	0.48264	0.06224
	tig00001446_pilon	100000	125000	21	24304	25000	0.97216	0.49824	0
	tig00001446_pilon	125000	150000	42	19246	25000	0.76984	0.486	0
	tig00001446_pilon	150000	175000	26	23481	25000	0.93924	0.50896	0
	tig00001446_pilon	175000	198423	8	23351	23423	0.996926	0.505187	0
	tig00001327_pilon	32523	50000	7	7788	17477	0.445614	0.49484	0.31304
	tig00001327_pilon	50000	75000	22	24215	25000	0.9686	0.49112	0
	tig00001327_pilon	75000	100000	32	22017	25000	0.88068	0.49076	0
	tig00001327_pilon	100000	125000	16	23355	25000	0.9342	0.51228	0.0188
	tig00001327_pilon	125000	134557	5	9539	9557	0.998117	0.524746	0
G. chilensis male	tig00004450_pilon	0	25000	7	24996	25000	0.99984	0.4878	0
	tig00004450_pilon	25000	50000	16	24554	25000	0.98216	0.54168	0
	tig00004450_pilon	50000	75000	15	21222	25000	0.84888	0.48372	0
	tig00004450_pilon	75000	100000	17	24979	25000	0.99916	0.50892	0
	tig00004450_pilon	100000	125000	12	15944	25000	0.63776	0.47244	0.16072
	tig00004450_pilon	125000	150000	14	24768	25000	0.99072	0.49932	0
	tig00004450_pilon	150000	175000	20	24697	25000	0.98788	0.4892	0
	tig00004450_pilon	175000	200000	21	16497	25000	0.65988	0.46772	0.05508
	tig00004450_pilon	200000	225000	26	17498	25000	0.69992	0.45708	0.0856
	tig00004450_pilon	225000	250000	22	18984	25000	0.75936	0.4822	0.15292
	tig00004450_pilon	250000	275000	16	24995	25000	0.9998	0.48956	0
	tig00004450_pilon	275000	300000	14	24779	25000	0.99116	0.5624	0
	tig00004450_pilon	300000	325000	18	15507	25000	0.62028	0.47352	0.22636
	tig00004450_pilon	325000	350000	20	24687	25000	0.98748	0.48056	0
	tig00004450_pilon	350000	375000	11	24867	25000	0.99468	0.4778	0
	tig00004450_pilon	375000	400000	22	16338	25000	0.65352	0.51664	0.1798
	tig00004450_pilon	400000	425000	17	20035	25000	0.8014	0.49612	0.13508
	tig00004450_pilon	425000	450000	13	17169	25000	0.68676	0.49896	0.18536
	tig00004450_pilon	450000	475000	35	21867	25000	0.87468	0.49244	0
	tig00004450_pilon	475000	500000	16	24653	25000	0.98612	0.54172	0
	tig00004450_pilon	500000	525000	43	15561	25000	0.62244	0.48008	0.10312
	tig00004450_pilon	525000	550000	32	23879	25000	0.95516	0.47776	0
	tig00004450_pilon	550000	575000	18	21645	25000	0.8658	0.51128	0.10784
	tig00004450_pilon	575000	600000	17	21359	25000	0.85436	0.54608	0
	tig00004450_pilon	600000	625000	10	24660	25000	0.9864	0.53444	0
	tig00004450_pilon	625000	650000	14	20069	25000	0.80276	0.47572	0.02328
	tig00004450_pilon	650000	675000	20	21699	25000	0.86796	0.48116	0
	tig00004450_pilon	675000	700000	30	23476	25000	0.93904	0.45364	0
	tig00004450_pilon	700000	725000	25	21581	25000	0.86324	0.44092	0
	tig00004450_pilon	725000	750000	24	24802	25000	0.99208	0.49028	0
	tig00004450_pilon	750000	775000	7	24999	25000	0.99996	0.5052	0
	tig00004450_pilon	775000	800000	7	25000	25000	1	0.55852	0
	tig00004450_pilon	800000	825000	13	24993	25000	0.99972	0.52656	0
	tig00004450_pilon	825000	850000	11	25000	25000	1	0.51736	0
	tig00004450_pilon	850000	857879	3	7879	7879	1	0.445107	0
G. chilensis female	NODE_216_length_48708_cov_11.165936	0	25000	23	17100	25000	0.684	0.441	NA
	NODE_216_length_48708_cov_11.165936	25000	48708	25	22431	23708	0.946136	0.471908	NA
	NODE_336_length_39996_cov_12.691563	0	25000	24	19435	25000	0.7774	0.46136	NA
	NODE_336_length_39996_cov_12.691563	25000	39996	14	8143	14996	0.543011	0.447253	NA
	NODE_402_length_36670_cov_11.427200	0	25000	31	14073	25000	0.56292	0.4564	NA
	NODE_402_length_36670_cov_11.427200	25000	36670	7	7713	11670	0.660925	0.463325	NA
	NODE_1369_length_13939_cov_17.770827	0	13939	14	7460	13939	0.535189	0.460722	NA
	NODE_1914_length_8689_cov_12.340755	0	8689	8	5164	8689	0.594315	0.441823	NA
	NODE_2009_length_7957_cov_11.841830	0	7957	3	3364	7957	0.422772	0.480583	NA
	NODE_2130_length_7106_cov_25.847605	0	7106	8	1209	7106	0.170138	0.502533	NA
	NODE_2585_length_4549_cov_32.168094	0	4549	7	2037	4549	0.447791	0.519894	NA
	NODE_2730_length_3948_cov_14.709148	0	3948	6	982	3948	0.248733	0.445035	NA
	NODE_2991_length_3028_cov_46.293109	0	3028	4	1812	3028	0.598415	0.47424	NA
G. caudata male	NODE_425_length_26049_cov_4.672086	0	25000	32	5822	25000	0.23288	0.47924	NA
	NODE_425_length_26049_cov_4.672086	25000	26049	3	1042	1049	0.993327	0.528122	NA
	NODE_1695_length_8955_cov_6.399368	0	8955	17	5008	8955	0.559241	0.463763	NA
	NODE_2170_length_6590_cov_4.768734	0	6590	10	505	6590	0.0766313	0.474203	NA
	NODE_238_length_34707_cov_4.869829 (from 1 to 10222)	0	10222	8	1248	10222	12,21%	0.4775	NA
	NODE_1335_length_11330_cov_4.824362	0	11330	10	1481	11330	0.130715	0.464078	NA
	NODE_2148_length_6655_cov_5.328458	0	6655	10	1085	6655	0.163035	0.450789	NA
	NODE_2272_length_6228_cov_4.737820	0	6228	11	3084	6228	0.495183	0.47158	NA
	NODE_9234_length_647_cov_1.600719	0	647	1	19	647	0.0293663	0.491499	NA
G. caudata female	NODE_25_length_76721_cov_3.724090	0	25000	7	627	25000	0.02508	0.47724	NA
	NODE_25_length_76721_cov_3.724090	25000	50000	72	9532	25000	0.38128	0.48424	NA
	NODE_25_length_76721_cov_3.724090	50000	75000	47	8426	25000	0.33704	0.48288	NA
	NODE_25_length_76721_cov_3.724090	75000	76721	7	1619	1721	0.940732	0.534573	NA
	NODE_133_length_46845_cov_3.584656	0	25000	36	13526	25000	0.54104	0.4854	NA
	NODE_133_length_46845_cov_3.584656	25000	46845	27	9884	21845	0.45246	0.476356	NA
	NODE_318_length_32481_cov_3.554646	0	25000	28	22690	25000	0.9076	0.52692	NA
	NODE_318_length_32481_cov_3.554646	25000	32481	8	4213	7481	0.56316	0.495388	NA
	NODE_1135_length_14212_cov_3.735996	0	14212	4	1942	14212	0.136645	0.481495	NA
	NODE_1217_length_13233_cov_3.576853	0	13233	31	7810	13233	0.590191	0.480994	NA
	NODE_1327_length_12276_cov_3.576529	0	12276	5	461	12276	0.0375529	0.481101	NA
	NODE_1526_length_10689_cov_3.656445	0	10689	12	2768	10689	0.258958	0.468893	NA
	NODE_1594_length_10211_cov_3.352075	0	10211	20	5063	10211	0.495838	0.514347	NA
	NODE_2071_length_7508_cov_3.465957	0	7508	6	396	7508	0.0527437	0.526771	NA
	NODE_2593_length_5468_cov_4.022131	0	5468	15	3966	5468	0.725311	0.464887	NA
	NODE_3497_length_3554_cov_3.604100	0	3554	4	360	3554	0.101294	0.5861	NA
	NODE_1802_length_8914_cov_3.556840	0	8914	12	3336	8914	0.3	0.48867	NA
	NODE_4085_length_2669_cov_3.512801	0	2669	10	2507	2669	0.939303	0.462345	NA

## Sheet: Table S5
Table S5: Characteristics of sex-linked genes.
Species	Contig	Orthogroup	Gene	start	end	Gene length	cds length (bp)	intron number	Intron length	Average TPM	ENC’	GO	annotation (molecular function)
G. vermiculophylla male	ScGOVlb_41	OG0000670	Gvermi3485	2155875	2158499	2624	2624	0	0	49.9085	51.1249	F:GO:0030246; C:GO:0005783; C:GO:0005789; C:GO:0016020; C:GO:0016020	F:carbohydrate binding; C:endoplasmic reticulum; C:endoplasmic reticulum membrane; C:membrane; C:membrane
	ScGOVlb_41	OG0003411	Gvermi3486	2241098	2244338	3240	3130	1	110	58.7067	54.3973	P:GO:0010467; P:GO:0016070; P:GO:0090305; F:GO:0004527; F:GO:0005488	P:gene expression; P:RNA metabolic process; P:nucleic acid phosphodiester bond hydrolysis; F:exonuclease activity; F:binding
	ScGOVlb_41	OG0009537	Gvermi3487	2302037	2302504	467	467	0	0	53.9422	50.6355	NA	NA
	ScGOVlb_41	OG0000537	Gvermi3488	2304002	2305483	1481	1481	0	0	126.701	52.8239	NA	NA
	ScGOVlb_41	OG0005377	Gvermi3489	2306434	2307000	566	566	0	0	15.056	47.4952	NA	NA
	ScGOVlb_41	OG0009541	Gvermi3490	2307014	2307439	425	201	2	224	24.7739	61	NA	NA
	ScGOVlb_41	OG0003259	Gvermi3491	2308931	2310510	1579	1404	2	175	95.1585	50.0654	P:GO:0006355; P:GO:0006357; F:GO:0000981; F:GO:0003677; C:GO:0005634	P:regulation of DNA-templated transcription; P:regulation of transcription by RNA polymerase II; F:DNA-binding transcription factor activity, RNA polymerase II-specific; F:DNA binding; C:nucleus
	ScGOVlb_41	OG0004881	Gvermi3492	2382561	2383850	1289	1289	0	0	4.4142	49.4735	C:GO:0016020; C:GO:0016020	C:membrane; C:membrane
	ScGOVlb_41	OG0000351	Gvermi3493	2430735	2431889	1154	1154	0	0	82.0724	51.1454	P:GO:0006741; P:GO:0016310; P:GO:0019674; F:GO:0003951	P:NADP biosynthetic process; P:phosphorylation; P:NAD metabolic process; F:NAD+ kinase activity
	ScGOVlb_41	OG0001424	Gvermi3494	2432053	2434713	2660	2660	0	0	37.2057	54.9515	NA	NA
	ScGOVlb_41	OG0005121	Gvermi3495	2465338	2466306	968	968	0	0	89.4403	54.3248	NA	NA
	ScGOVlb_41	OG0001484	Gvermi3496	2466316	2467560	1244	1165	1	79	78.0324	54.3988	C:GO:0016020; C:GO:0016020	C:membrane; C:membrane
	ScGOVlb_41	OG0004688	Gvermi3497	2470062	2471255	1193	1193	0	0	232.073	43.9686	Gvermi3497	F:GO:0005524; F:GO:0005525; F:GO:0016887; F:GO:0043022; F:GO:0043023; C:GO:0005737
	ScGOVlb_41	OG0005139	Gvermi3498	2474131	2476682	2551	2479	1	72	51.7394	56.0414	P:GO:0006468; P:GO:0007165; F:GO:0004674; F:GO:0005524	P:protein phosphorylation; P:signal transduction; F:protein serine/threonine kinase activity; F:ATP binding
	ScGOVlb_41	OG0005164	Gvermi3499	2477506	2478369	863	766	1	97	77.9452	51.3051	NA	NA
	ScGOVlb_41	OG0001374	Gvermi3500	2495778	2497502	1724	1724	0	0	51.6332	56.9448	F:GO:0005544	F:calcium-dependent phospholipid binding
	ScGOVlb_41	OG0001373	Gvermi3501	2497665	2498957	1292	1292	0	0	88.2835	58.2026	C:GO:0016020	C:membrane
	ScGOVlb_41	OG0005351	Gvermi3502	2499328	2499628	300	223	1	77	178.75	57.7142	NA	NA
	ScGOVlb_41	OG0000236	Gvermi3503	2499783	2500889	1106	1106	0	0	73.5096	55.5882	P:GO:0031167; F:GO:0000179; F:GO:0003723	P:rRNA methylation; F:rRNA (adenine-N6,N6-)-dimethyltransferase activity; F:RNA binding
	ScGOVlb_41	OG0000073	Gvermi3504	2518685	2519245	560	560	0	0	0	52.753	P:GO:0006310; P:GO:0015074; F:GO:0003677	P:DNA recombination; P:DNA integration; F:DNA binding
	ScGOVlb_41	OG0005141	Gvermi3505	2629848	2630714	866	866	0	0	163.507	55.7667	C:GO:0016020	C:membrane
	ScGOVlb_41	OG0005350	Gvermi3506	2659366	2660091	725	725	0	0	500.047	55.1877	P:GO:0006355; F:GO:0003700	P:regulation of DNA-templated transcription; F:DNA-binding transcription factor activity
	ScGOVlb_41	OG0000190	Gvermi3507	2661980	2667664	5684	1302	2	4382	4.12286	53.2942	P:GO:0071985; C:GO:0000814	P:multivesicular body sorting pathway; C:ESCRT II complex
	ScGOVlb_41	OG0000538	Gvermi3508	2676170	2678464	2294	2294	0	0	111.7	57.1474	F:GO:0016740; C:GO:0016020	F:transferase activity; C:membrane
	ScGOVlb_41	OG0000026	Gvermi3509	2712792	2714057	1265	1265	0	0	53.4402	52.8107	NA	NA
	ScGOVlb_41	OG0000231	Gvermi3510	2716509	2723266	6757	6016	1	741	93.0985	49.4025	P:GO:0006606; P:GO:0015031; F:GO:0061608; C:GO:0005737	P:protein import into nucleus; P:protein transport; F:nuclear import signal receptor activity; C:cytoplasm
	ScGOVlb_41	OG0005421	Gvermi3511	2827186	2828457	1271	1271	0	0	197.829	56.9704	C:GO:0005737	C:cytoplasm
	ScGOVlb_41	OG0005431	Gvermi3512	2828917	2831502	2585	2585	0	0	58.7496	61	P:GO:0007165; P:GO:0016310; P:GO:0045859; F:GO:0016301; C:GO:0031588	P:signal transduction; P:phosphorylation; P:regulation of protein kinase activity; F:kinase activity; C:nucleotide-activated protein kinase complex
G. vermiculophylla female	NODE_360_length_35716_cov_14.590351	OG0001484	Gvermi_F_g2353	24411	25487	1076	1076	0	0	44.4221	54.6289	C:GO:0016020; C:GO:0016020	C:membrane; C:membrane
	NODE_360_length_35716_cov_14.590351	OG0005121	Gvermi_F_g2354	25497	26741	1244	1244	0	0	20.8982	51.1665	NA	NA
	NODE_360_length_35716_cov_14.590351	OG0005350	Gvermi_F_g2355	27436	28212	776	776	0	0	1146.41	50.0211	P:GO:0006355; F:GO:0003700	P:regulation of DNA-templated transcription; F:DNA-binding transcription factor activity
	NODE_360_length_35716_cov_14.590351	OG0000351	Gvermi_F_g2356	30473	31699	1226	1226	0	0	41.8577	51.922	P:GO:0006741; P:GO:0016310; P:GO:0019674; F:GO:0003951	P:NADP biosynthetic process; P:phosphorylation; P:NAD metabolic process; F:NAD+ kinase activity
	NODE_360_length_35716_cov_14.590351	OG0006749	Gvermi_F_g2357	32910	33687	777	661	1	116	68.8541	52.2414	P:GO:0006355; F:GO:0003677; C:GO:0005634	P:regulation of DNA-templated transcription; F:DNA binding; C:nucleus
	NODE_1999_length_6931_cov_13.157848	OG0000236	Gvermi_F_g6649	790	1896	1106	1106	0	0	106.307	55.5151	P:GO:0031167; F:GO:0000179; F:GO:0003723; C:GO:0005634	P:rRNA methylation; F:rRNA (adenine-N6,N6-)-dimethyltransferase activity; F:RNA binding; C:nucleus
	NODE_1999_length_6931_cov_13.157848	OG0005351	Gvermi_F_g6650	1969	2343	374	240	2	134	590.045	61	C:GO:0005783; C:GO:0016020	C:endoplasmic reticulum; C:membrane
	NODE_1999_length_6931_cov_13.157848	OG0001373	Gvermi_F_g6651	2867	4126	1259	1259	0	0	136.51	57.5075	C:GO:0016020	C:membrane
	NODE_61_length_73233_cov_12.849684	OG0004688	Gvermi_F_g5948	784	1977	1193	1193	0	0	82.2341	49.9637	NA	NA
	NODE_61_length_73233_cov_12.849684	NA	Gvermi_F_g5949	2841	9388	6547	6027	1	520	76.884	51.454	NA	NA
	NODE_61_length_73233_cov_12.849684	OG0005141	Gvermi_F_g5950	45199	46215	1016	1016	0	0	130.262	60.4635	NA	NA
	NODE_1999_length_6931_cov_13.157848	OG0001374	Gvermi_F_g6652	4191	6050	1859	1635	2	224	58.8701	54.9847	F:GO:0005544	F:calcium-dependent phospholipid binding
G. gracilis male	tig00000897_pilon	OG0001003	Ggra5724	125510	126365	855	784	1	71	0	56.8378	P:GO:0006418; F:GO:0000166; F:GO:0004832	P:tRNA aminoacylation for protein translation; F:nucleotide binding; F:valine-tRNA ligase activity
	tig00000897_pilon	OG0002312	Ggra5725	133275	134057	782	691	1	91	0	51.1388	NA	NA
	tig00000897_pilon	OG0006206	Ggra5726	135646	136149	503	503	0	0	0.0245094	47.3423	NA	NA
	tig00000897_pilon	OG0002313	Ggra5727	142857	143611	754	664	1	90	0	55.1276	P:GO:0017009; F:GO:0016829	P:protein-phycocyanobilin linkage; F:lyase activity
	tig00000897_pilon	OG0000825	Ggra5728	145024	145599	575	575	0	0	0	57.0124	P:GO:0006438; P:GO:0106074; F:GO:0002161; F:GO:0004832; F:GO:0005524; C:GO:0005737	P:valyl-tRNA aminoacylation; P:aminoacyl-tRNA metabolism involved in translational fidelity; F:aminoacyl-tRNA editing activity; F:valine-tRNA ligase activity; F:ATP binding; C:cytoplasm
	tig00000897_pilon	OG0000825	Ggra5729	146630	147571	941	633	2	308	0	56.0804	P:GO:0006438; P:GO:0106074; F:GO:0002161; F:GO:0004832; F:GO:0005524; C:GO:0005737	P:valyl-tRNA aminoacylation; P:aminoacyl-tRNA metabolism involved in translational fidelity; F:aminoacyl-tRNA editing activity; F:valine-tRNA ligase activity; F:ATP binding; C:cytoplasm
	tig00000897_pilon	OG0002310	Ggra5730	147724	148384	660	490	1	170	0	54.6493	F:GO:0016853	F:isomerase activity
	tig00000897_pilon	OG0005350	Ggra5731	199871	200809	938	938	0	0	916.324	40.7926	P:GO:0006355; F:GO:0003700	P:regulation of DNA-templated transcription; F:DNA-binding transcription factor activity
	tig00000897_pilon	OG0005121	Ggra5732	201359	202918	1559	1559	0	0	173.913	33.667	NA	NA
	tig00000897_pilon	OG0001484	Ggra5733	202953	204247	1294	1231	1	63	141.57	37.7791	C:GO:0016020; C:GO:0016020	C:membrane; C:membrane
	tig00000897_pilon	OG0001310	Ggra5734	306921	307484	563	563	0	0	0	58.3367	P:GO:0098655; F:GO:0008324; C:GO:0016020	P:monoatomic cation transmembrane transport; F:monoatomic cation transmembrane transporter activity; C:membrane
	tig00000897_pilon	OG0001565	Ggra5735	411309	412085	776	776	0	0	0.0115873	54.8342	NA	NA
	tig00000897_pilon	OG0001565	Ggra5736	412128	413724	1596	1447	1	149	0.0216593	57.2596	C:GO:0016020; C:GO:0016020	C:membrane; C:membrane
	tig00000897_pilon	OG0001561	Ggra5737	414743	418710	3967	3635	3	332	0.03242	53.2331	P:GO:0015074; F:GO:0003676	P:DNA integration; F:nucleic acid binding
	tig00000897_pilon	OG0000047	Ggra5738	419019	421172	2153	2153	0	0	0.0576924	58.0247	F:GO:0003676; F:GO:0008270	F:nucleic acid binding; F:zinc ion binding
	tig00000897_pilon	OG0007854	Ggra5739	451754	452515	761	761	0	0	96.1699	51.1619	F:GO:0005488	F:binding
	tig00000897_pilon	OG0000128	Ggra5740	453198	454548	1350	1089	2	261	75.0853	50.6208	P:GO:0006338; F:GO:0000166; F:GO:0005524; F:GO:0046872; F:GO:0140658; C:GO:0043229	P:chromatin remodeling; F:nucleotide binding; F:ATP binding; F:metal ion binding; F:ATP-dependent chromatin remodeler activity; C:intracellular organelle
	tig00000897_pilon	OG0000182	Ggra5741	471931	472839	908	908	0	0	0.0117584	58.4235	NA	NA
	tig00000897_pilon	OG0000182	Ggra5742	477090	478891	1801	1487	3	314	0.0254196	56.7877	P:GO:0016598; F:GO:0004057; F:GO:0016740; F:GO:0016746; C:GO:0016020; C:GO:0016020	P:protein arginylation; F:arginyltransferase activity; F:transferase activity; F:acyltransferase activity; C:membrane; C:membrane
	tig00000897_pilon	OG0000183	Ggra5743	480210	483947	3737	3637	1	100	0.278425	61	P:GO:0006119; P:GO:0009089; P:GO:0009099; P:GO:0009423; P:GO:0015979; P:GO:0015995; P:GO:0044205; F:GO:0003729; F:GO:0005524; F:GO:0016851; C:GO:0009507	P:oxidative phosphorylation; P:lysine biosynthetic process via diaminopimelate; P:valine biosynthetic process; P:chorismate biosynthetic process; P:photosynthesis; P:chlorophyll biosynthetic process; P:'de novo' UMP biosynthetic process; F:mRNA binding; F:ATP binding; F:magnesium chelatase activity; C:chloroplast
	tig00000897_pilon	OG0006988	Ggra5744	490392	491039	647	647	0	0	0.0146602	59.8134	P:GO:0006265; F:GO:0003677; F:GO:0003918; F:GO:0005524	P:DNA topological change; F:DNA binding; F:DNA topoisomerase type II (double strand cut, ATP-hydrolyzing) activity; F:ATP binding
	tig00000897_pilon	OG0000615	Ggra5745	503177	504196	1019	1019	0	0	102.552	55.8213	NA	NA
	tig00000897_pilon	OG0001430	Ggra5746	505574	506095	521	521	0	0	52.8022	52.0292	NA	NA
	tig00000897_pilon	OG0009433	Ggra5747	510863	511262	399	286	1	113	85.4892	49.1583	F:GO:0016491	F:oxidoreductase activity
	tig00000897_pilon	OG0003259	Ggra5748	556819	557892	1073	1073	0	0	64.2463	51.1927	P:GO:0006355; F:GO:0003677; C:GO:0005634	P:regulation of DNA-templated transcription; F:DNA binding; C:nucleus
	tig00000897_pilon	OG0000231	Ggra5749	558290	564973	6683	6115	1	568	137.243	54.1469	P:GO:0006606; P:GO:0015031; F:GO:0061608; C:GO:0005737	P:protein import into nucleus; P:protein transport; F:nuclear import signal receptor activity; C:cytoplasm
	tig00000897_pilon	OG0007033	Ggra5750	588931	589673	742	652	1	90	0	48.9233	NA	NA
	tig00000897_pilon	OG0007970	Ggra5751	592205	592759	554	554	0	0	0.0211285	40.4354	NA	NA
	tig00000897_pilon	OG0000537	Ggra5752	647213	648781	1568	1568	0	0	70.1055	56.8752	NA	NA
	tig00000897_pilon	OG0004881	Ggra5753	650021	650518	497	497	0	0	91.4356	50.0643	C:GO:0016020; C:GO:0016020	C:membrane; C:membrane
	tig00000897_pilon	OG0009432	Ggra5754	652248	653510	1262	1262	0	0	212.435	51.352	NA	NA
	tig00000897_pilon	OG0001184	Ggra5755	655326	656558	1232	1232	0	0	67.4703	52.4345	P:GO:0016539; P:GO:0016540	P:intein-mediated protein splicing; P:protein autoprocessing
	tig00000897_pilon	OG0000538	Ggra5756	660234	662528	2294	2294	0	0	146.19	57.5954	F:GO:0016740; C:GO:0016020	F:transferase activity; C:membrane
	tig00000897_pilon	OG0005139	Ggra5757	664447	669853	5406	2561	3	2845	145.574	58.0893	P:GO:0006468; P:GO:0007165; F:GO:0004674; F:GO:0005524	P:protein phosphorylation; P:signal transduction; F:protein serine/threonine kinase activity; F:ATP binding
	tig00000897_pilon	OG0005164	Ggra5758	674055	676733	2678	2678	0	0	13.0329	55.0398
	tig00000897_pilon	OG0000351	Ggra5759	680558	681700	1142	1142	0	0	26.9515	51.2615	P:GO:0006741; P:GO:0016310; P:GO:0019674; F:GO:0003951	P:NADP biosynthetic process; P:phosphorylation; P:NAD metabolic process; F:NAD+ kinase activity
	tig00000897_pilon	OG0001424	Ggra5760	681969	684587	2618	2618	0	0	74.4791	53.7259	NA	NA
	tig00000897_pilon	OG0000773	Ggra5761	852086	852397	311	311	0	0	0	61	P:GO:0051603; C:GO:0005622; C:GO:0005839	P:proteolysis involved in protein catabolic process; C:intracellular anatomical structure; C:proteasome core complex
G. gracilis female	tig00000354_pilon	OG0001184	Ggra_F2_1437	25007	26233	1226	1226	0	0	9.98583	49.367	P:GO:0016539; P:GO:0016540	P:intein-mediated protein splicing; P:protein autoprocessing
	tig00000359_pilon	OG0008914	Ggra_F2_884	73686	74018	332	332	0	0	35.6311	46.5193	NA	NA
	tig00000359_pilon	OG0008915	Ggra_F2_880	3347	3856	509	509	0	0	6.0117	55.6321	NA	NA
	tig00000359_pilon	OG0000092	Ggra_F2_881	5310	6056	746	746	0	0	19.6526	55.0238	NA	NA
	tig00000359_pilon	OG0000351	Ggra_F2_887	196579	197292	713	713	0	0	82.7356	50.1341	GO:0003951	P:nuclear-transcribed mRNA catabolic process; P:NADP biosynthetic process; P:phosphorylation; P:NAD metabolic process, F:NAD+ kinase activity; F:binding
	tig00000359_pilon	OG0007798	Ggra_F2_885	74061	76903	2842	1292	3	1550	16.0687	48.0431	NA	NA
	tig00000359_pilon	OG0007807	Ggra_F2_882	18021	21348	3327	1940	3	1387	0	51.1044	GO:0110165	C:cellular anatomical entity
	tig00000359_pilon	OG0006749	Ggra_F2_888	197966	198719	753	558	2	195	52.1823	54.3004	NA	NA
	tig00000359_pilon	NA	Ggra_F2_886	78124	78978	854	854	0	0	146.035	56.1315	NA	NA
	tig00000359_pilon	NA	Ggra_F2_883	71972	72826	854	854	0	0	71.3825	56.1315	NA	NA
	tig00000359_pilon	OG0008916	Ggra_F2_889	199237	199587	350	350	0	0	317.237	41.6589	NA	NA
	tig00001446_pilon	OG0000537	Ggra_F2_44	92952	94508	1556	1556	0	0	63.7705	53.6828	NA	NA
	tig00001327_pilon	OG0000231	Ggra_F2_2966	34937	41496	6559	5471	3	1088	41.2204	53.1782	NA	NA
	tig00001327_pilon	OG0007809	Ggra_F2_2967	112546	113016	470	470	0	0	55.8184	58.422	NA	NA
G. chilensis male	tig00004450_pilon	OG0001424	Gchil8471	106261	109110	2849	2849	0	0	127.299	54.568	NA	NA
	tig00004450_pilon	OG0000351	Gchil8472	109314	110483	1169	1169	0	0	90.1094	54.1675	P:GO:0006741; P:GO:0016310; P:GO:0019674; F:GO:0003951	P:NADP biosynthetic process; P:phosphorylation; P:NAD metabolic process; F:NAD+ kinase activity
	tig00004450_pilon	OG0000005	Gchil8473	176540	177001	461	461	0	0	77.305	51.6326	NA	NA
	tig00004450_pilon	OG0006783	Gchil8474	179308	179811	503	503	0	0	27.2864	58.9973	P:GO:0042254; C:GO:0005634; C:GO:0005730; C:GO:0032040	P:ribosome biogenesis; C:nucleus; C:nucleolus; C:small-subunit processome
	tig00004450_pilon	OG0006981	Gchil8475	196559	196972	413	413	0	0	0	48.2012	C:GO:0016020; C:GO:0016020	C:membrane; C:membrane
	tig00004450_pilon	OG0000537	Gchil8476	218546	220111	1565	1565	0	0	44.2195	57.5152	NA	NA
	tig00004450_pilon	OG0005377	Gchil8477	221257	221832	575	575	0	0	35.7989	59.5791	P:GO:0006355; F:GO:0046872	P:regulation of DNA-templated transcription; F:metal ion binding
	tig00004450_pilon	OG0004688	Gchil8478	241387	242580	1193	1193	0	0	230.117	56.4291	F:GO:0005524; F:GO:0005525; F:GO:0016887; F:GO:0043022; F:GO:0043023; C:GO:0005737	F:ATP binding; F:GTP binding; F:ATP hydrolysis activity; F:ribosome binding; F:ribosomal large subunit binding; C:cytoplasm
	tig00004450_pilon	OG0000670	Gchil8479	243374	246004	2630	2630	0	0	63.7514	56.0859	C:GO:0016020; C:GO:0016020	C:membrane; C:membrane
	tig00004450_pilon	OG0000538	Gchil8480	300230	302518	2288	2288	0	0	167.547	59.4608	F:GO:0016740; C:GO:0016020	F:transferase activity; C:membrane
	tig00004450_pilon	OG0003411	Gchil8481	309359	312730	3371	3371	0	0	72.9019	54.618	P:GO:0010467; P:GO:0016070; P:GO:0090305; F:GO:0004527; F:GO:0005488	P:gene expression; P:RNA metabolic process; P:nucleic acid phosphodiester bond hydrolysis; F:exonuclease activity; F:binding
	tig00004450_pilon	OG0003782	Gchil8482	381707	383874	2167	2022	2	145	2.30559	59.9799	P:GO:0006413; F:GO:0003743	P:translational initiation; F:translation initiation factor activity
	tig00004450_pilon	OG0005139	Gchil8483	386609	389148	2539	2473	1	66	156.554	55.5703	P:GO:0006468; P:GO:0007165; F:GO:0004674; F:GO:0005524	P:protein phosphorylation; P:signal transduction; F:protein serine/threonine kinase activity; F:ATP binding
	tig00004450_pilon	OG0000231	Gchil8484	420925	427651	6726	6028	1	698	61.8648	52.5394	P:GO:0006606; P:GO:0015031; F:GO:0061608; C:GO:0005737	P:protein import into nucleus; P:protein transport; F:nuclear import signal receptor activity; C:cytoplasm
	tig00004450_pilon	OG0003259	Gchil8485	428087	429466	1379	1379	0	0	58.4731	51.651	P:GO:0006355; F:GO:0003677; C:GO:0005634	P:regulation of DNA-templated transcription; F:DNA binding; C:nucleus
	tig00004450_pilon	OG0000047	Gchil8486	438845	439548	703	604	1	99	1.44275	55.1939	F:GO:0003676; F:GO:0008270	F:nucleic acid binding; F:zinc ion binding
	tig00004450_pilon	OG0004881	Gchil8487	500082	501395	1313	1313	0	0	108.037	54.822	C:GO:0016020; C:GO:0016020	C:membrane; C:membrane
	tig00004450_pilon	OG0000026	Gchil8488	502138	503403	1265	1265	0	0	66.6705	59.4739	NA	NA
	tig00004450_pilon	OG0005164	Gchil8489	559469	562165	2696	2696	0	0	35.3404	56.3713	NA	NA
	tig00004450_pilon	OG0000152	Gchil8490	642023	642931	908	582	2	326	0	61	C:GO:0016020; C:GO:0016020	C:membrane; C:membrane
G. chilensis female	NODE_2585_length_4549_cov_32.168094	OG0000219	Gchil_F20_g60	1921	2532	611	484	1	127	2.40432	52.5886	NA	NA
	NODE_2009_length_7957_cov_11.841830	OG0001062	Gchil_F20_g3079	7553	7837	284	284	0	0	0	57.8126	P:GO:0009987; F:GO:0003824; F:GO:0097159; F:GO:1901363	P:cellular process; F:catalytic activity; F:organic cyclic compound binding; F:heterocyclic compound binding
	NODE_216_length_48708_cov_11.165936	OG0005333	Gchil_F20_g4072	10834	12326	1492	1342	1	150	36.8015	56.7335	P:GO:0043248; F:GO:0060090; C:GO:0000502; C:GO:0005737	P:proteasome assembly; F:molecular adaptor activity; C:proteasome complex; C:cytoplasm
	NODE_216_length_48708_cov_11.165936	OG0006748	Gchil_F20_g4073	13501	14013	512	512	0	0	21.2425	46.0191	P:GO:0043248; F:GO:0060090; C:GO:0000502; C:GO:0005737	P:proteasome assembly; F:molecular adaptor activity; C:proteasome complex; C:cytoplasm
	NODE_336_length_39996_cov_12.691563	OG0008569	Gchil_F20_g4270	34513	35488	975	859	1	116	0	59.8737	NA	NA
	NODE_336_length_39996_cov_12.691563	OG0007497	Gchil_F20_g4271	37023	38006	983	983	0	0	0	55.4935	NA	NA
	NODE_1369_length_13939_cov_17.770827	OG0000538	Gchil_F20_g4595	10737	13031	2294	2294	0	0	152.229	58.3393	F:GO:0016740; C:GO:0016020	F:transferase activity; C:membrane
	NODE_402_length_36670_cov_11.427200	OG0000231	Gchil_F20_g5295	17128	23699	6571	5824	1	747	71.0605	55.1315	NA	NA
	NODE_1914_length_8689_cov_12.340755	OG0000351	Gchil_F20_g5314	613	1755	1142	1142	0	0	53.3119	55.2576	P:GO:0006741; P:GO:0016310; P:GO:0019674; F:GO:0003951	P:NADP biosynthetic process; P:phosphorylation; P:NAD metabolic process; F:NAD+ kinase activity
	NODE_1914_length_8689_cov_12.340755	NA	Gchil_F20_g5315	2510	3285	775	561	2	214	242.09	56.0822	P:GO:0006355; F:GO:0003677; C:GO:0005634	P:regulation of DNA-templated transcription; F:DNA binding; C:nucleus
	NODE_2991_length_3028_cov_46.293109	OG0007498	Gchil_F20_g5662	2552	2911	359	359	0	0	0	52.2533	NA	NA
	NODE_2730_length_3948_cov_14.709148	OG0000194	Gchil_F20_g6717	1809	2126	317	317	0	0	0	47.5894	P:GO:0006974; P:GO:0044237; F:GO:0000166; F:GO:0016301	P:cellular response to DNA damage stimulus; P:cellular metabolic process; F:nucleotide binding; F:kinase activity
	NODE_2130_length_7106_cov_25.847605	OG0000218	Gchil_F20_g7806	2524	3087	563	563	0	0	0	55.2017	P:GO:0006278; P:GO:0015074; P:GO:0032196; P:GO:0071897; F:GO:0003676; F:GO:0003723; F:GO:0003887; F:GO:0003964; F:GO:0008270; C:GO:0005634; C:GO:0042575	P:RNA-templated DNA biosynthetic process; P:DNA integration; P:transposition; P:DNA biosynthetic process; F:nucleic acid binding; F:RNA binding; F:DNA-directed DNA polymerase activity; F:RNA-directed DNA polymerase activity; F:zinc ion binding; C:nucleus; C:DNA polymerase complex
	NODE_2130_length_7106_cov_25.847605	OG0001047	Gchil_F20_g7807	4829	6868	2039	2039	0	0	0	52.3333	F:GO:0046872; C:GO:0005634; C:GO:0048188	F:metal ion binding; C:nucleus; C:Set1C/COMPASS complex
	NODE_403_length_36604_cov_11.841696	OG0000537	Gchil_F20_g532	28564	29976	1412	1412	0	0	0	57.3096	NA	NA
G. caudata male	NODE_425_length_26049_cov_4.672086	OG0001184	Gcaud2808	13452	17237	3785	1247	3	2538	36.6882	52.9687	F:GO:0003824	F:catalytic activity
	NODE_425_length_26049_cov_4.672086	OG0006135	Gcaud2806	2332	3186	854	854	0	0	0.89911	56.4006	C:GO:0016020; C:GO:0016020	C:membrane; C:membrane
	NODE_425_length_26049_cov_4.672086	OG0000537	Gcaud2809	20902	22657	1755	1618	1	137	65.2224	58.2578	NA	NA
	NODE_425_length_26049_cov_4.672086	OG0000538	Gcaud2807	8914	11199	2285	2285	0	0	315.586	59.8824	F:GO:0016740; C:GO:0016020	F:transferase activity; C:membrane
	NODE_2170_length_6590_cov_4.768734	OG0000670	Gcaud4532	721	3345	2624	2624	0	0	10.4797	54.767	C:GO:0016020; C:GO:0016020	C:membrane; C:membrane
	NODE_2170_length_6590_cov_4.768734	OG0005141	Gcaud4533	5029	5892	863	863	0	0	99.9354	54.9166	C:GO:0016020	C:membrane
	NODE_238_length_34707_cov_4.869829 (from 1 to 102222)	OG0000231	Gcaud1877	1424	8254	6830	5843	3	987	60.1251	54.0676	NA	NA
	NODE_238_length_34707_cov_4.869829 (from 1 to 102222)	OG0003259	Gcaud1878	9188	10222	1034	1034	0	0	33.6106	59.0472	NA	NA
	NODE_1335_length_11330_cov_4.824362	OG0001424	Gcaud940	1984	4773	2789	2789	0	0	65.9791	56.4177	NA	NA
	NODE_1335_length_11330_cov_4.824362	OG0000351	Gcaud941	4955	6190	1235	1235	0	0	87.8998	55.0219	NA	NA
	NODE_1335_length_11330_cov_4.824362	OG0004881	Gcaud942	7981	9249	1268	1268	0	0	42.9233	55.4742	NA	NA
	NODE_2148_length_6655_cov_5.328458	OG0005139	Gcaud9434	4024	1570	2457	2457	0	0	80.3126	56.8979	NA	NA
	NODE_1695_length_8955_cov_6.399368	NA	no genes	-	-	-	-	-	-	-	-	-	-
	NODE_9234_length_647_cov_1.600719	NA	no genes	-	-	-	-	-	-	-	-	-	-
G. caudata female	NODE_25_length_76721_cov_3.724090	OG0000666	Gcaud_F172_g554	436	1410	974	974	0	0	0	56.1793	NA	NA
	NODE_25_length_76721_cov_3.724090	OG0007050	Gcaud_F172_g555	2929	4002	1073	1073	0	0	0	58.3693	NA	NA
	NODE_25_length_76721_cov_3.724090	OG0001569	Gcaud_F172_g556	4205	5605	1400	1400	0	0	0	58.8033	NA	NA
	NODE_25_length_76721_cov_3.724090	OG0008038	Gcaud_F172_g557	8812	9537	725	725	0	0	0	55.0872	NA	NA
	NODE_25_length_76721_cov_3.724090	OG0000667	Gcaud_F172_g558	12635	14308	1673	1233	2	440	0	58.2473	C:GO:0016020; C:GO:0016020	C:membrane; C:membrane
	NODE_25_length_76721_cov_3.724090	OG0000228	Gcaud_F172_g559	16234	17224	990	910	1	80	0	59.4147	C:GO:0016020	C:membrane
	NODE_25_length_76721_cov_3.724090	OG0000141	Gcaud_F172_g560	17431	21739	4308	3949	4	359	0	56.3136	NA	NA
	NODE_25_length_76721_cov_3.724090	OG0007051	Gcaud_F172_g561	24153	25202	1049	1049	0	0	0	56.716	P:GO:0006508; F:GO:0008233; F:GO:0008234	P:proteolysis; F:peptidase activity; F:cysteine-type peptidase activity
	NODE_25_length_76721_cov_3.724090	OG0008039	Gcaud_F172_g562	26996	27523	527	527	0	0	0	61	NA	NA
	NODE_25_length_76721_cov_3.724090	OG0005416	Gcaud_F172_g563	36144	37040	896	896	0	0	0	52.8062	NA	NA
	NODE_25_length_76721_cov_3.724090	OG0000048	Gcaud_F172_g564	37351	37962	611	611	0	0	0	48.4998	NA	NA
	NODE_25_length_76721_cov_3.724090	OG0000668	Gcaud_F172_g565	46033	47154	1121	1121	0	0	0	61	NA	NA
	NODE_25_length_76721_cov_3.724090	NA	Gcaud_F172_g566	47794	48501	707	637	1	70	0	44.6733	P:GO:0006259; F:GO:0016740; F:GO:0097159; F:GO:1901363; C:GO:0110165	P:DNA metabolic process; F:transferase activity; F:organic cyclic compound binding; F:heterocyclic compound binding; C:cellular anatomical entity
	NODE_25_length_76721_cov_3.724090	OG0007052	Gcaud_F172_g567	48550	49797	1247	970	1	277	0	53.7698	P:GO:0006260; P:GO:0006281; P:GO:0071897; F:GO:0000166; F:GO:0003677; F:GO:0003887; F:GO:0008270; F:GO:0051539; C:GO:0008622	P:DNA replication; P:DNA repair; P:DNA biosynthetic process; F:nucleotide binding; F:DNA binding; F:DNA-directed DNA polymerase activity; F:zinc ion binding; F:4 iron, 4 sulfur cluster binding; C:epsilon DNA polymerase complex
	NODE_25_length_76721_cov_3.724090	OG0008040	Gcaud_F172_g568	50188	51364	1176	1060	1	116	0	54.3342	P:GO:0006260; P:GO:0006281; P:GO:0071897; F:GO:0000166; F:GO:0003677; F:GO:0003887; F:GO:0008270; F:GO:0051539; C:GO:0008622	P:DNA replication; P:DNA repair; P:DNA biosynthetic process; F:nucleotide binding; F:DNA binding; F:DNA-directed DNA polymerase activity; F:zinc ion binding; F:4 iron, 4 sulfur cluster binding; C:epsilon DNA polymerase complex
	NODE_25_length_76721_cov_3.724090	NA	Gcaud_F172_g569	51977	52563	586	505	1	81	0	53.9703	P:GO:0006259; F:GO:0016740; F:GO:0097159; F:GO:1901363; C:GO:0110165	P:DNA metabolic process; F:transferase activity; F:organic cyclic compound binding; F:heterocyclic compound binding; C:cellular anatomical entity
	NODE_25_length_76721_cov_3.724090	OG0000229	Gcaud_F172_g570	54855	56297	1442	1442	0	0	0	57.0462	P:GO:0007076; P:GO:0030261; C:GO:0005634	P:mitotic chromosome condensation; P:chromosome condensation; C:nucleus
	NODE_25_length_76721_cov_3.724090	OG0000669	Gcaud_F172_g571	59874	60266	392	392	0	0	0	59.1979	P:GO:0000105; F:GO:0004399; F:GO:0046872; F:GO:0051287	P:histidine biosynthetic process; F:histidinol dehydrogenase activity; F:metal ion binding; F:NAD binding
	NODE_25_length_76721_cov_3.724090	OG0008041	Gcaud_F172_g572	60936	63867	2931	1123	1	1808	0	52.2661	NA	NA
	NODE_133_length_46845_cov_3.584656	OG0008042	Gcaud_F172_g2269	30033	31730	1697	1697	0	0	0	51.716	NA	NA
	NODE_1135_length_14212_cov_3.735996		Gcaud_F172_g7341	2	1743	1741	1328	4	413	0	52.4614	NA	NA
	NODE_1135_length_14212_cov_3.735996		Gcaud_F172_g7342	1856	2947	1091	1091	0	0	0	54.3225	NA	NA
	NODE_1135_length_14212_cov_3.735996	OG0001570	Gcaud_F172_g7343	11931	12341	410	410	0	0	14.8664	60.5872	P:GO:0006888; P:GO:0015031; C:GO:0005789; C:GO:0005794	P:endoplasmic reticulum to Golgi vesicle-mediated transport; P:protein transport; C:endoplasmic reticulum membrane; C:Golgi apparatus
	NODE_1135_length_14212_cov_3.735996	OG0001571	Gcaud_F172_g7344	12678	13115	437	437	0	0	28.0597	56.5314	NA	NA
	NODE_1217_length_13233_cov_3.576853	OG0000670	Gcaud_F172_g7539	3106	5739	2633	2633	0	0	39.4888	53.7622	F:GO:0030246; C:GO:0005783; C:GO:0005789; C:GO:0016020; C:GO:0016020	F:carbohydrate binding; C:endoplasmic reticulum; C:endoplasmic reticulum membrane; C:membrane; C:membrane
	NODE_1327_length_12276_cov_3.576529	OG0000381	Gcaud_F172_g7774	32	2593	2561	2561	0	0	0	57.2969	NA	NA
	NODE_1327_length_12276_cov_3.576529	OG0008043	Gcaud_F172_g7775	7639	8505	866	866	0	0	0	55.4296	P:GO:0006310; P:GO:0015074; F:GO:0003677	P:DNA recombination; P:DNA integration; F:DNA binding
	NODE_1327_length_12276_cov_3.576529	OG0000382	Gcaud_F172_g7776	10415	11418	1003	837	2	166	0	56.3686	F:GO:0005544	F:calcium-dependent phospholipid binding
	NODE_1526_length_10689_cov_3.656445	OG0000231	Gcaud_F172_g8130	1904	8579	6675	6094	1	581	58.5027	55.9991	NA	NA
	NODE_1594_length_10211_cov_3.352075	OG0000671	Gcaud_F172_g8244	5027	6041	1014	901	1	113	35.5013	61	P:GO:0070085; F:GO:0016740	P:glycosylation; F:transferase activity
	NODE_2071_length_7508_cov_3.465957	OG0000672	Gcaud_F172_g8844	3567	6355	2788	2000	6	788	25.6449	55.8087	NA	NA
	NODE_3497_length_3554_cov_3.604100	OG0000232	Gcaud_F172_g9778	1993	3081	1088	1088	0	0	21.6304	52.7558	NA	NA
	NODE_1802_length_8914_cov_3.556840	OG0000351	Gcaud_F172_g8517	3399	4460	1061	1061	0	0	104.697	58.9399	P:GO:0051302	F:serine threonine-protein kinase
	NODE_4085_length_2669_cov_3.512801	NA	no genes	-	-	-	-	-	-	-	-	-	-
	NODE_2593_length_5468_cov_4.022131	NA	no genes	-	-	-	-	-	-	-	-	-	-
	NODE_318_length_32481_cov_3.554646	NA	no genes	-	-	-	-	-	-	-	-	-	-

## Sheet: TableS6
Table S6: Synonymous (Ks) and non-synonymous (Kn) divergence between PAR and autosomal genes in G. vermiculophylla (PAML4, codeml) including evolutionary gene ages calculated using GenEra.
Male gene	Female gene	Kn	Ks	Kn/Ks	Genomic location	Phylostratum	Taxonomic rank
Gvermi19	Gvermi_F_g5305	0	0	0.4557	Autosome	Gracilariaceae	5
Gvermi303	Gvermi_F_g2702	0	0	0.3886	Autosome	cellular organisms	1
Gvermi630	Gvermi_F_g10278	0	0.004	0.001	Autosome	cellular organisms	1
Gvermi665	Gvermi_F_g6986	0	0	0.4664	Autosome	cellular organisms	1
Gvermi766	Gvermi_F_g9298	0	0	0.4979	Autosome	cellular organisms	1
Gvermi767	Gvermi_F_g9299	0.0009	0.0038	0.2321	Autosome	Rhodophyta	3
Gvermi768	Gvermi_F_g9300	0	0	0.001	Autosome	cellular organisms	1
Gvermi769	Gvermi_F_g9301	0	0.0035	0.001	Autosome	Eukaryota	2
Gvermi770	Gvermi_F_g9302	0	0.0021	0.001	Autosome	cellular organisms	1
Gvermi771	Gvermi_F_g9303	0	0.0013	0.001	Autosome	Rhodymeniophycidae	4
Gvermi772	Gvermi_F_g9297	0.0019	0.0057	0.326	Autosome	Gracilariaceae	5
Gvermi773	Gvermi_F_g9296	0	0	0.3936	Autosome	Eukaryota	2
Gvermi774	Gvermi_F_g369	0	0	0.001	Autosome	cellular organisms	1
Gvermi775	Gvermi_F_g370	0	0	0.4135	Autosome	Rhodophyta	3
Gvermi776	Gvermi_F_g371	0	0	0.3913	Autosome	cellular organisms	1
Gvermi777	Gvermi_F_g372	0	0	0.4986	Autosome	Gracilariaceae	5
Gvermi778	Gvermi_F_g373	0	0	0.001	Autosome	Gracilariaceae	5
Gvermi779	Gvermi_F_g374	0	0	0.001	Autosome	cellular organisms	1
Gvermi780	Gvermi_F_g1428	0	0	0.5113	Autosome	Eukaryota	2
Gvermi781	Gvermi_F_g1427	0	0	0.001	Autosome	cellular organisms	1
Gvermi782	Gvermi_F_g1426	0	0	1.7183	Autosome	Gracilariaceae	5
Gvermi783	Gvermi_F_g1425	0	0	0.3578	Autosome	cellular organisms	1
Gvermi784	Gvermi_F_g1424	0	0	0.4209	Autosome	cellular organisms	1
Gvermi785	Gvermi_F_g1423	0	0	99	Autosome	Rhodophyta	3
Gvermi786	Gvermi_F_g1422	0	0	0.001	Autosome	cellular organisms	1
Gvermi787	Gvermi_F_g9808	0	0	0.5038	Autosome	cellular organisms	1
Gvermi788	Gvermi_F_g9807	0	0	0.001	Autosome	Gracilariaceae	5
Gvermi789	Gvermi_F_g9806	0	0	0.4231	Autosome	Rhodymeniophycidae	4
Gvermi790	Gvermi_F_g9805	0	0	0.3972	Autosome	Gracilariaceae	5
Gvermi791	Gvermi_F_g9804	0	0	0.3821	Autosome	cellular organisms	1
Gvermi792	Gvermi_F_g9803	0	0	0.001	Autosome	cellular organisms	1
Gvermi793	Gvermi_F_g9802	0	0	0.477	Autosome	cellular organisms	1
Gvermi794	Gvermi_F_g9801	0	0	0.3564	Autosome	Gracilariaceae	5
Gvermi795	Gvermi_F_g9800	0	0	0.4034	Autosome	Gracilariaceae	5
Gvermi796	Gvermi_F_g6219	0.2398	0.5526	0.4339	Autosome	Gracilariaceae	5
Gvermi797	Gvermi_F_g8130	0	0	0.3725	Autosome	Eukaryota	2
Gvermi798	Gvermi_F_g50	0.0542	0.1639	0.3308	Autosome	cellular organisms	1
Gvermi799	Gvermi_F_g51	0	0.005	0.001	Autosome	Gracilariaceae	5
Gvermi800	Gvermi_F_g3425	0.0019	0.0057	0.3295	Autosome	cellular organisms	1
Gvermi801	Gvermi_F_g3426	0.0073	0.0153	0.4757	Autosome	Gracilariaceae	5
Gvermi804	Gvermi_F_g4980	0.0324	0.162	0.1999	Autosome	cellular organisms	1
Gvermi805	Gvermi_F_g3162	0.0032	0.0051	0.6214	Autosome	Rhodymeniophycidae	4
Gvermi806	Gvermi_F_g3161	0.001	0.0027	0.365	Autosome	cellular organisms	1
Gvermi807	Gvermi_F_g3160	0	0.0075	0.001	Autosome	cellular organisms	1
Gvermi808	Gvermi_F_g3159	0	0.0015	0.001	Autosome	cellular organisms	1
Gvermi809	Gvermi_F_g3158	0	0.0012	0.001	Autosome	cellular organisms	1
Gvermi810	Gvermi_F_g3157	0	0	0.3183	Autosome	cellular organisms	1
Gvermi811	Gvermi_F_g3156	0	0	0.001	Autosome	cellular organisms	1
Gvermi812	Gvermi_F_g3155	0	0	0.001	Autosome	cellular organisms	1
Gvermi813	Gvermi_F_g3154	0	0	0.2124	Autosome	Gracilariaceae	5
Gvermi814	Gvermi_F_g3153	0	0	0.4186	Autosome	cellular organisms	1
Gvermi815	Gvermi_F_g3152	0	0.0038	0.001	Autosome	Eukaryota	2
Gvermi816	Gvermi_F_g3151	0	0	0.227	Autosome	Gracilariaceae	5
Gvermi817	Gvermi_F_g3150	0.0009	0	99	Autosome	cellular organisms	1
Gvermi818	Gvermi_F_g3149	0.0017	0.0043	0.4036	Autosome	Rhodophyta	3
Gvermi821	Gvermi_F_g7253	0.0007	0.0144	0.051	Autosome	cellular organisms	1
Gvermi822	Gvermi_F_g7252	0.0007	0.0085	0.0813	Autosome	Eukaryota	2
Gvermi823	Gvermi_F_g7251	0	0	0.4091	Autosome	Eukaryota	2
Gvermi824	Gvermi_F_g7250	0.0034	0.0151	0.2262	Autosome	Eukaryota	2
Gvermi825	Gvermi_F_g1324	0.0009	0.0006	1.4697	Autosome	Gracilariaceae	5
Gvermi826	Gvermi_F_g7098	0.0007	0	99	Autosome	cellular organisms	1
Gvermi827	Gvermi_F_g1003	0	0	0.3996	Autosome	cellular organisms	1
Gvermi828	Gvermi_F_g250	0	0	1.0662	Autosome	Eukaryota	2
Gvermi829	Gvermi_F_g617	0	0	0.001	Autosome	cellular organisms	1
Gvermi830	Gvermi_F_g11003	0	0	0.3621	Autosome	Eukaryota	2
Gvermi831	Gvermi_F_g11004	0	0	0.523	Autosome	Rhodophyta	3
Gvermi832	Gvermi_F_g11005	0	0	0.2764	Autosome	cellular organisms	1
Gvermi833	Gvermi_F_g11006	0	0	0.5168	Autosome	cellular organisms	1
Gvermi834	Gvermi_F_g11007	0	0	0.5027	Autosome	cellular organisms	1
Gvermi835	Gvermi_F_g605	0	0	0.4619	Autosome	Rhodymeniophycidae	4
Gvermi836	Gvermi_F_g606	0	0	0.001	Autosome	cellular organisms	1
Gvermi837	Gvermi_F_g607	0	0	0.001	Autosome	Gracilariaceae	5
Gvermi838	Gvermi_F_g608	0	0.0039	0.001	Autosome	cellular organisms	1
Gvermi839	Gvermi_F_g609	0	0	0.4971	Autosome	Gracilariaceae	5
Gvermi840	Gvermi_F_g610	0	0	0.4371	Autosome	cellular organisms	1
Gvermi841	Gvermi_F_g611	0	0	0.5061	Autosome	cellular organisms	1
Gvermi843	Gvermi_F_g9990	0	0	0.379	Autosome	cellular organisms	1
Gvermi844	Gvermi_F_g9989	0	0	0.1477	Autosome	cellular organisms	1
Gvermi845	Gvermi_F_g9988	0	0	0.4712	Autosome	cellular organisms	1
Gvermi846	Gvermi_F_g9987	0	0	0.001	Autosome	Eukaryota	2
Gvermi847	Gvermi_F_g9986	0	0	0.4792	Autosome	cellular organisms	1
Gvermi848	Gvermi_F_g9985	0	0	0.001	Autosome	Eukaryota	2
Gvermi849	Gvermi_F_g9984	0	0	0.001	Autosome	Eukaryota	2
Gvermi850	Gvermi_F_g9983	0	0	0.343	Autosome	Eukaryota	2
Gvermi851	Gvermi_F_g9982	0	0	0.001	Autosome	cellular organisms	1
Gvermi852	Gvermi_F_g9981	0	0	0.4452	Autosome	cellular organisms	1
Gvermi853	Gvermi_F_g9980	0	0	0.3146	Autosome	cellular organisms	1
Gvermi854	Gvermi_F_g9979	0	0	0.2966	Autosome	Eukaryota	2
Gvermi855	Gvermi_F_g9978	0	0	0.4828	Autosome	cellular organisms	1
Gvermi856	Gvermi_F_g9977	0	0	0.3651	Autosome	cellular organisms	1
Gvermi857	Gvermi_F_g9976	0	0	0.4367	Autosome	cellular organisms	1
Gvermi858	Gvermi_F_g9975	0	0	99	Autosome	Gracilariaceae	5
Gvermi859	Gvermi_F_g9974	0	0	0.001	Autosome	Gracilariaceae	5
Gvermi860	Gvermi_F_g9973	0	0	0.001	Autosome	cellular organisms	1
Gvermi861	Gvermi_F_g9972	0	0	0.4973	Autosome	Eukaryota	2
Gvermi862	Gvermi_F_g9971	0	0	0.398	Autosome	cellular organisms	1
Gvermi863	Gvermi_F_g9970	0	0	0.4332	Autosome	Eukaryota	2
Gvermi864	Gvermi_F_g5377	0	0	0.3692	Autosome	Gracilariaceae	5
Gvermi865	Gvermi_F_g5378	0	0	0.4089	Autosome	Gracilariaceae	5
Gvermi866	Gvermi_F_g5379	0	0	68.5247	Autosome	Eukaryota	2
Gvermi867	Gvermi_F_g5380	0	0.0021	0.001	Autosome	cellular organisms	1
Gvermi868	Gvermi_F_g11556	0	0	0.3727	Autosome	cellular organisms	1
Gvermi869	Gvermi_F_g11555	0	0	0.001	Autosome	cellular organisms	1
Gvermi870	Gvermi_F_g6226	0.0394	0.0765	0.5145	Autosome	Gracilariaceae	5
Gvermi871	Gvermi_F_g7619	0	0	0.5089	Autosome	Eukaryota	2
Gvermi872	Gvermi_F_g7618	0	0	0.001	Autosome	cellular organisms	1
Gvermi873	Gvermi_F_g7617	0	0	0.4472	Autosome	cellular organisms	1
Gvermi874	Gvermi_F_g4946	0	0	0.001	Autosome	cellular organisms	1
Gvermi875	Gvermi_F_g1984	0	0	20.8132	Autosome	cellular organisms	1
Gvermi876	Gvermi_F_g1553	0	0	0.4967	Autosome	cellular organisms	1
Gvermi877	Gvermi_F_g1554	0	0	0.2359	Autosome	cellular organisms	1
Gvermi878	Gvermi_F_g1555	0	0	0.4188	Autosome	Eukaryota	2
Gvermi879	Gvermi_F_g1556	0	0	0.4894	Autosome	cellular organisms	1
Gvermi880	Gvermi_F_g1557	0	0	0.685	Autosome	Gracilariaceae	5
Gvermi881	Gvermi_F_g1558	0	0	0.4925	Autosome	Rhodymeniophycidae	4
Gvermi882	Gvermi_F_g1559	0	0	0.4384	Autosome	cellular organisms	1
Gvermi883	Gvermi_F_g1560	0	0	0.4964	Autosome	cellular organisms	1
Gvermi884	Gvermi_F_g9278	0	0	0.001	Autosome	cellular organisms	1
Gvermi885	Gvermi_F_g9277	0	0	0.3958	Autosome	cellular organisms	1
Gvermi886	Gvermi_F_g9276	0	0	0.4434	Autosome	cellular organisms	1
Gvermi887	Gvermi_F_g11197	0	0	0.001	Autosome	Gracilariaceae	5
Gvermi888	Gvermi_F_g11196	0	0	0.3867	Autosome	cellular organisms	1
Gvermi889	Gvermi_F_g11195	0	0	0.4357	Autosome	Gracilariaceae	5
Gvermi890	Gvermi_F_g11194	0	0	0.001	Autosome	cellular organisms	1
Gvermi891	Gvermi_F_g7722	0	0	0.001	Autosome	cellular organisms	1
Gvermi892	Gvermi_F_g7723	0	0	0.001	Autosome	cellular organisms	1
Gvermi893	Gvermi_F_g6369	0	0	0.1732	Autosome	cellular organisms	1
Gvermi895	Gvermi_F_g216	0	0	0.001	Autosome	cellular organisms	1
Gvermi896	Gvermi_F_g215	0	0	0.5094	Autosome	cellular organisms	1
Gvermi897	Gvermi_F_g214	0	0	0.4901	Autosome	cellular organisms	1
Gvermi898	Gvermi_F_g213	0	0	0.3245	Autosome	Eukaryota	2
Gvermi899	Gvermi_F_g212	0	0	0.3996	Autosome	cellular organisms	1
Gvermi900	Gvermi_F_g211	0	0	0.001	Autosome	Eukaryota	2
Gvermi901	Gvermi_F_g210	0	0	0.3971	Autosome	cellular organisms	1
Gvermi902	Gvermi_F_g209	0	0	0.001	Autosome	cellular organisms	1
Gvermi903	Gvermi_F_g208	0	0	0.4383	Autosome	Eukaryota	2
Gvermi904	Gvermi_F_g207	0	0	26.2301	Autosome	cellular organisms	1
Gvermi905	Gvermi_F_g206	0	0	0.001	Autosome	Eukaryota	2
Gvermi906	Gvermi_F_g4623	0.0007	0	99	Autosome	cellular organisms	1
Gvermi907	Gvermi_F_g4622	0	0.0092	0.001	Autosome	Gracilariaceae	5
Gvermi908	Gvermi_F_g4621	0.0024	0	99	Autosome	cellular organisms	1
Gvermi909	Gvermi_F_g4620	0	0	0.3716	Autosome	cellular organisms	1
Gvermi910	Gvermi_F_g164	0	0	0.001	Autosome	Eukaryota	2
Gvermi911	Gvermi_F_g163	0	0	0.3998	Autosome	Gracilariaceae	5
Gvermi912	Gvermi_F_g162	0	0	0.1325	Autosome	cellular organisms	1
Gvermi913	Gvermi_F_g161	0	0	0.001	Autosome	cellular organisms	1
Gvermi914	Gvermi_F_g160	0	0	0.001	Autosome	cellular organisms	1
Gvermi915	Gvermi_F_g159	0	0.001	0.001	Autosome	cellular organisms	1
Gvermi916	Gvermi_F_g158	0	0	0.001	Autosome	cellular organisms	1
Gvermi917	Gvermi_F_g157	0	0	1.0078	Autosome	cellular organisms	1
Gvermi918	Gvermi_F_g156	0	0	0.4111	Autosome	Rhodymeniophycidae	4
Gvermi919	Gvermi_F_g155	0.001	0.0039	0.2523	Autosome	Gracilariaceae	5
Gvermi920	Gvermi_F_g154	0	0	0.001	Autosome	Rhodymeniophycidae	4
Gvermi921	Gvermi_F_g153	0	0.0027	0.001	Autosome	cellular organisms	1
Gvermi922	Gvermi_F_g152	0.0006	0.0021	0.2726	Autosome	cellular organisms	1
Gvermi923	Gvermi_F_g151	0	0	0.3881	Autosome	cellular organisms	1
Gvermi924	Gvermi_F_g149	0	0.0018	0.001	Autosome	cellular organisms	1
Gvermi925	Gvermi_F_g148	0	0	0.4095	Autosome	cellular organisms	1
Gvermi926	Gvermi_F_g147	0.0002	0	99	Autosome	Rhodymeniophycidae	4
Gvermi927	Gvermi_F_g146	0	0	22.6874	Autosome	cellular organisms	1
Gvermi928	Gvermi_F_g145	0	0	0.1267	Autosome	cellular organisms	1
Gvermi929	Gvermi_F_g144	0	0	0.4341	Autosome	cellular organisms	1
Gvermi930	Gvermi_F_g143	0	0.0043	0.001	Autosome	cellular organisms	1
Gvermi931	Gvermi_F_g142	0	0	0.4404	Autosome	Rhodophyta	3
Gvermi932	Gvermi_F_g141	0	0.0018	0.001	Autosome	cellular organisms	1
Gvermi933	Gvermi_F_g140	0	0.0133	0.001	Autosome	cellular organisms	1
Gvermi934	Gvermi_F_g139	0	0.0013	0.001	Autosome	cellular organisms	1
Gvermi935	Gvermi_F_g138	0	0	0.5068	Autosome	cellular organisms	1
Gvermi936	Gvermi_F_g137	0.0014	0	99	Autosome	cellular organisms	1
Gvermi937	Gvermi_F_g136	0	0	0.4897	Autosome	cellular organisms	1
Gvermi938	Gvermi_F_g135	0	0.0016	0.001	Autosome	cellular organisms	1
Gvermi939	Gvermi_F_g134	0	0	0.1287	Autosome	cellular organisms	1
Gvermi942	Gvermi_F_g10410	0	0.0062	0.001	Autosome	cellular organisms	1
Gvermi943	Gvermi_F_g10409	0	0.0103	0.001	Autosome	cellular organisms	1
Gvermi944	Gvermi_F_g10408	0	0.0125	0.001	Autosome	cellular organisms	1
Gvermi945	Gvermi_F_g10407	0.0016	0	99	Autosome	cellular organisms	1
Gvermi946	Gvermi_F_g8077	0	0.0057	0.001	Autosome	cellular organisms	1
Gvermi947	Gvermi_F_g8076	0.0097	0.0568	0.1711	Autosome	cellular organisms	1
Gvermi948	Gvermi_F_g8075	0	0.0016	0.001	Autosome	Rhodophyta	3
Gvermi949	Gvermi_F_g8074	0	0	0.001	Autosome	cellular organisms	1
Gvermi950	Gvermi_F_g8073	0	0.0048	0.001	Autosome	cellular organisms	1
Gvermi951	Gvermi_F_g7770	0.0018	0.0142	0.1265	Autosome	Eukaryota	2
Gvermi952	Gvermi_F_g7769	0	0.0023	0.001	Autosome	Eukaryota	2
Gvermi954	Gvermi_F_g7379	0	0.0283	0.001	Autosome	cellular organisms	1
Gvermi955	Gvermi_F_g6821	0	0	0.3595	Autosome	cellular organisms	1
Gvermi956	Gvermi_F_g6820	0	0.0016	0.001	Autosome	Eukaryota	2
Gvermi957	Gvermi_F_g6819	0	0	0.5158	Autosome	cellular organisms	1
Gvermi958	Gvermi_F_g6818	0	0	0.001	Autosome	cellular organisms	1
Gvermi959	Gvermi_F_g6817	0	0.0124	0.001	Autosome	cellular organisms	1
Gvermi960	Gvermi_F_g6816	0.0003	0.0062	0.0543	Autosome	cellular organisms	1
Gvermi961	Gvermi_F_g9289	0.0017	0	99	Autosome	cellular organisms	1
Gvermi962	Gvermi_F_g9288	0	0.006	0.001	Autosome	cellular organisms	1
Gvermi963	Gvermi_F_g9287	0	0	0.001	Autosome	Rhodophyta	3
Gvermi964	Gvermi_F_g5086	0	0	0.001	Autosome	cellular organisms	1
Gvermi965	Gvermi_F_g3541	0	0	0.2868	Autosome	Gracilariaceae	5
Gvermi968	Gvermi_F_g9427	0	0	0.406	Autosome	cellular organisms	1
Gvermi969	Gvermi_F_g9426	0	0	0.5226	Autosome	Gracilariaceae	5
Gvermi970	Gvermi_F_g9425	0	0	0.3796	Autosome	Gracilariaceae	5
Gvermi971	Gvermi_F_g9424	0	0	0.4163	Autosome	cellular organisms	1
Gvermi972	Gvermi_F_g9423	0	0	0.2954	Autosome	cellular organisms	1
Gvermi973	Gvermi_F_g3623	0	0	0.001	Autosome	Gracilariaceae	5
Gvermi1265	Gvermi_F_g2064	0	0	0.4876	Autosome	Gracilariaceae	5
Gvermi1674	Gvermi_F_g7867	0	0	0.2682	Autosome	Gracilariaceae	5
Gvermi1686	Gvermi_F_g913	0.0013	0	99	Autosome	Gracilariaceae	5
Gvermi1842	Gvermi_F_g1759	0.0041	0.0077	0.5345	Autosome	cellular organisms	1
Gvermi1848	Gvermi_F_g9874	0.0356	0.2482	0.1432	Autosome	cellular organisms	1
Gvermi1849	Gvermi_F_g11575	0.0007	0.0056	0.1235	Autosome	cellular organisms	1
Gvermi1850	Gvermi_F_g5580	0	0	0.479	Autosome	Gracilariaceae	5
Gvermi1851	Gvermi_F_g10114	0	0.0057	0.001	Autosome	Gracilariaceae	5
Gvermi1852	Gvermi_F_g331	0.0012	0.0078	0.1501	Autosome	Rhodophyta	3
Gvermi1853	Gvermi_F_g332	0	0	0.001	Autosome	Gracilariaceae	5
Gvermi1854	Gvermi_F_g333	0	0.0019	0.001	Autosome	cellular organisms	1
Gvermi1855	Gvermi_F_g334	0	0	0.4708	Autosome	cellular organisms	1
Gvermi1856	Gvermi_F_g335	0	0.0127	0.001	Autosome	Rhodophyta	3
Gvermi1857	Gvermi_F_g8313	0.0036	0	99	Autosome	Gracilariaceae	5
Gvermi1859	Gvermi_F_g8321	0	0	0.387	Autosome	Gracilariaceae	5
Gvermi1860	Gvermi_F_g4564	0.0031	0	99	Autosome	cellular organisms	1
Gvermi1862	Gvermi_F_g5758	0.0009	0.0055	0.1726	Autosome	Rhodophyta	3
Gvermi1863	Gvermi_F_g5757	0.0028	0.0166	0.1685	Autosome	cellular organisms	1
Gvermi1864	Gvermi_F_g3925	0.002	0.0149	0.1367	Autosome	cellular organisms	1
Gvermi1865	Gvermi_F_g5672	0.0011	0	99	Autosome	Gracilariaceae	5
Gvermi1866	Gvermi_F_g5673	0.018	0.0154	1.1714	Autosome	Rhodymeniophycidae	4
Gvermi1867	Gvermi_F_g3782	0	0	0.349	Autosome	Gracilariaceae	5
Gvermi1868	Gvermi_F_g8493	0	0	0.447	Autosome	Gracilariaceae	5
Gvermi1869	Gvermi_F_g9112	0.0017	0	99	Autosome	Gracilariaceae	5
Gvermi1870	Gvermi_F_g9111	0.0011	0	99	Autosome	Rhodophyta	3
Gvermi1871	Gvermi_F_g1212	0	0.003	0.001	Autosome	Rhodymeniophycidae	4
Gvermi1872	Gvermi_F_g1211	0	0.0086	0.001	Autosome	Rhodymeniophycidae	4
Gvermi1873	Gvermi_F_g28	0.0106	0.0001	99	Autosome	Gracilariaceae	5
Gvermi1874	Gvermi_F_g27	0.0043	0	99	Autosome	cellular organisms	1
Gvermi1875	Gvermi_F_g68	0	0.007	0.001	Autosome	Rhodymeniophycidae	4
Gvermi1877	Gvermi_F_g2310	0.0008	0	99	Autosome	cellular organisms	1
Gvermi1878	Gvermi_F_g8223	0.0017	0	99	Autosome	Rhodymeniophycidae	4
Gvermi1879	Gvermi_F_g8224	0.0016	0.0046	0.3421	Autosome	cellular organisms	1
Gvermi1880	Gvermi_F_g4505	0.0034	0.003	1.1344	Autosome	cellular organisms	1
Gvermi1881	Gvermi_F_g4506	0	0	0.001	Autosome	Eukaryota	2
Gvermi1882	Gvermi_F_g4507	0.0021	0.0061	0.3362	Autosome	cellular organisms	1
Gvermi1883	Gvermi_F_g4508	0.0024	0.0049	0.4984	Autosome	cellular organisms	1
Gvermi1884	Gvermi_F_g4509	0.0017	0	99	Autosome	Gracilariaceae	5
Gvermi1885	Gvermi_F_g4510	0.0021	0	99	Autosome	Eukaryota	2
Gvermi1887	Gvermi_F_g8070	0.0403	0.1402	0.2877	Autosome	cellular organisms	1
Gvermi1888	Gvermi_F_g6775	0.0039	0.004	0.9828	Autosome	Eukaryota	2
Gvermi1892	Gvermi_F_g2124	0.0077	0.0098	0.7813	Autosome	Gracilariaceae	5
Gvermi1893	Gvermi_F_g2123	0.0067	0.0076	0.8726	Autosome	Gracilariaceae	5
Gvermi1894	Gvermi_F_g9259	0.0018	0.0177	0.1022	Autosome	cellular organisms	1
Gvermi1898	Gvermi_F_g11260	0	0.0157	0.001	Autosome	cellular organisms	1
Gvermi1899	Gvermi_F_g2845	0	0	0.4364	Autosome	Eukaryota	2
Gvermi1900	Gvermi_F_g7507	0	0	0.001	Autosome	Gracilariaceae	5
Gvermi1901	Gvermi_F_g7506	0	0	0.001	Autosome	Rhodophyta	3
Gvermi1902	Gvermi_F_g2394	0.0036	0.0068	0.5283	Autosome	cellular organisms	1
Gvermi1903	Gvermi_F_g7239	0	0	0.4431	Autosome	Rhodymeniophycidae	4
Gvermi1905	Gvermi_F_g3676	0.0101	0.0451	0.2236	Autosome	Gracilariaceae	5
Gvermi1906	Gvermi_F_g3675	0	0	36.5954	Autosome	Gracilariaceae	5
Gvermi1907	Gvermi_F_g3780	0	0	25.1459	Autosome	cellular organisms	1
Gvermi1908	Gvermi_F_g615	0	0	0.1044	Autosome	Gracilariaceae	5
Gvermi1909	Gvermi_F_g3259	0.0028	0.0049	0.5822	Autosome	Gracilariaceae	5
Gvermi1910	Gvermi_F_g10906	0	0	0.001	Autosome	Gracilariaceae	5
Gvermi1911	Gvermi_F_g10905	0	0	0.3862	Autosome	cellular organisms	1
Gvermi1912	Gvermi_F_g10904	0	0	0.5161	Autosome	Eukaryota	2
Gvermi1913	Gvermi_F_g10903	0	0	0.389	Autosome	cellular organisms	1
Gvermi1914	Gvermi_F_g10138	0.0006	0.0048	0.1333	Autosome	cellular organisms	1
Gvermi1915	Gvermi_F_g1033	0	0	0.001	Autosome	cellular organisms	1
Gvermi1916	Gvermi_F_g1034	0	0.0034	0.001	Autosome	cellular organisms	1
Gvermi1917	Gvermi_F_g1035	0	0.0023	0.001	Autosome	cellular organisms	1
Gvermi1918	Gvermi_F_g1036	0	0.0046	0.001	Autosome	Rhodophyta	3
Gvermi1919	Gvermi_F_g1037	0.0024	0.0053	0.4553	Autosome	cellular organisms	1
Gvermi1920	Gvermi_F_g1038	0.002	0.0086	0.238	Autosome	cellular organisms	1
Gvermi1923	Gvermi_F_g6096	0	0	0.001	Autosome	Eukaryota	2
Gvermi1924	Gvermi_F_g6095	0	0	0.4664	Autosome	Eukaryota	2
Gvermi1925	Gvermi_F_g6094	0	0	0.388	Autosome	cellular organisms	1
Gvermi1926	Gvermi_F_g4069	0	0	67.4503	Autosome	Eukaryota	2
Gvermi1927	Gvermi_F_g9657	0	0	0.5026	Autosome	cellular organisms	1
Gvermi1928	Gvermi_F_g9656	0	0	0.001	Autosome	cellular organisms	1
Gvermi1929	Gvermi_F_g9655	0	0	0.3553	Autosome	Gracilariaceae	5
Gvermi1931	Gvermi_F_g9654	0	0.0071	0.001	Autosome	cellular organisms	1
Gvermi1932	Gvermi_F_g9653	0	0.0065	0.001	Autosome	cellular organisms	1
Gvermi1933	Gvermi_F_g1019	0.0012	0.0097	0.1287	Autosome	cellular organisms	1
Gvermi1934	Gvermi_F_g1020	0.0009	0.0091	0.094	Autosome	Eukaryota	2
Gvermi1935	Gvermi_F_g1021	0.0009	0.0061	0.14	Autosome	cellular organisms	1
Gvermi1936	Gvermi_F_g1022	0	0.023	0.001	Autosome	cellular organisms	1
Gvermi1937	Gvermi_F_g1023	0	0.0113	0.001	Autosome	cellular organisms	1
Gvermi1938	Gvermi_F_g1024	0.0028	0.0033	0.8643	Autosome	Rhodymeniophycidae	4
Gvermi1939	Gvermi_F_g4972	0.0012	0.004	0.3135	Autosome	Rhodophyta	3
Gvermi1940	Gvermi_F_g1816	0.003	0.023	0.1317	Autosome	cellular organisms	1
Gvermi1941	Gvermi_F_g1815	0	0.0001	0.001	Autosome	cellular organisms	1
Gvermi1942	Gvermi_F_g1814	0.0091	0.0385	0.2371	Autosome	cellular organisms	1
Gvermi1943	Gvermi_F_g2131	0	0	0.001	Autosome	cellular organisms	1
Gvermi1944	Gvermi_F_g9658	0	0	0.6724	Autosome	Gracilariaceae	5
Gvermi1945	Gvermi_F_g11191	0	0	0.3911	Autosome	Gracilariaceae	5
Gvermi1946	Gvermi_F_g11190	0	0	0.3165	Autosome	Eukaryota	2
Gvermi1947	Gvermi_F_g11189	0	0	0.001	Autosome	Gracilariaceae	5
Gvermi1948	Gvermi_F_g5121	0	0	0.2483	Autosome	cellular organisms	1
Gvermi1949	Gvermi_F_g3072	0	0	0.3891	Autosome	cellular organisms	1
Gvermi1950	Gvermi_F_g11513	0	0	0.3639	Autosome	cellular organisms	1
Gvermi1951	Gvermi_F_g11514	0	0	0.001	Autosome	Gracilariaceae	5
Gvermi1952	Gvermi_F_g11515	0	0	0.4306	Autosome	cellular organisms	1
Gvermi1953	Gvermi_F_g11516	0	0	0.4542	Autosome	cellular organisms	1
Gvermi1954	Gvermi_F_g11517	0	0	0.2286	Autosome	Eukaryota	2
Gvermi1955	Gvermi_F_g11518	0	0	0.4485	Autosome	cellular organisms	1
Gvermi1956	Gvermi_F_g11519	0	0	0.001	Autosome	Eukaryota	2
Gvermi1957	Gvermi_F_g11520	0	0	0.4107	Autosome	cellular organisms	1
Gvermi1958	Gvermi_F_g11521	0	0	0.4885	Autosome	cellular organisms	1
Gvermi1959	Gvermi_F_g11522	0	0	0.5234	Autosome	cellular organisms	1
Gvermi1960	Gvermi_F_g9327	0.0009	0.0279	0.0327	Autosome	cellular organisms	1
Gvermi1961	Gvermi_F_g3716	0.0088	0.0188	0.4688	Autosome	Gracilariaceae	5
Gvermi1962	Gvermi_F_g3717	0	0	0.4326	Autosome	cellular organisms	1
Gvermi1963	Gvermi_F_g3718	0	0.0055	0.001	Autosome	cellular organisms	1
Gvermi1964	Gvermi_F_g3719	0.0027	0.0107	0.2542	Autosome	cellular organisms	1
Gvermi1965	Gvermi_F_g3720	0	0.0082	0.001	Autosome	cellular organisms	1
Gvermi1966	Gvermi_F_g3721	0	0	0.3709	Autosome	cellular organisms	1
Gvermi1967	Gvermi_F_g3722	0	0.0039	0.001	Autosome	Rhodymeniophycidae	4
Gvermi1968	Gvermi_F_g3723	0	0	0.001	Autosome	Gracilariaceae	5
Gvermi1969	Gvermi_F_g3724	0	0	0.001	Autosome	cellular organisms	1
Gvermi1970	Gvermi_F_g3725	0	0.0056	0.001	Autosome	Eukaryota	2
Gvermi1971	Gvermi_F_g3726	0	0.0134	0.001	Autosome	cellular organisms	1
Gvermi1972	Gvermi_F_g3727	0	0	0.001	Autosome	Rhodymeniophycidae	4
Gvermi1973	Gvermi_F_g3728	0	0	0.17	Autosome	cellular organisms	1
Gvermi1974	Gvermi_F_g3729	0	0	0.001	Autosome	Rhodymeniophycidae	4
Gvermi1975	Gvermi_F_g3730	0	0.0029	0.001	Autosome	cellular organisms	1
Gvermi1976	Gvermi_F_g3731	0.0085	0.0235	0.3606	Autosome	Rhodophyta	3
Gvermi1977	Gvermi_F_g3732	0.0009	0.0048	0.19	Autosome	Gracilariaceae	5
Gvermi1978	Gvermi_F_g3733	0	0.0017	0.001	Autosome	cellular organisms	1
Gvermi1979	Gvermi_F_g3734	0.0012	0	99	Autosome	Gracilariaceae	5
Gvermi1980	Gvermi_F_g3735	0	0.0041	0.001	Autosome	cellular organisms	1
Gvermi1981	Gvermi_F_g3736	0	0.0035	0.001	Autosome	Eukaryota	2
Gvermi1982	Gvermi_F_g3737	0	0	0.4257	Autosome	cellular organisms	1
Gvermi1983	Gvermi_F_g3738	0.0011	0.0079	0.1347	Autosome	cellular organisms	1
Gvermi1984	Gvermi_F_g3739	0.0016	0.0154	0.1022	Autosome	Eukaryota	2
Gvermi1985	Gvermi_F_g3740	0.0051	0.013	0.3907	Autosome	Gracilariaceae	5
Gvermi1986	Gvermi_F_g7449	0.001	0.0164	0.0597	Autosome	cellular organisms	1
Gvermi1987	Gvermi_F_g4085	0	0	0.4378	Autosome	cellular organisms	1
Gvermi1988	Gvermi_F_g205	0	0	0.2418	Autosome	cellular organisms	1
Gvermi1989	Gvermi_F_g2117	0	0.0171	0.001	Autosome	cellular organisms	1
Gvermi1990	Gvermi_F_g2118	0.004	0	99	Autosome	Gracilariaceae	5
Gvermi1991	Gvermi_F_g2119	0.0008	0.0089	0.0899	Autosome	cellular organisms	1
Gvermi1992	Gvermi_F_g5550	0.0023	0	99	Autosome	cellular organisms	1
Gvermi1993	Gvermi_F_g5549	0	0	0.001	Autosome	cellular organisms	1
Gvermi1994	Gvermi_F_g5548	0	0	0.452	Autosome	Eukaryota	2
Gvermi1995	Gvermi_F_g5547	0.0008	0.0083	0.0927	Autosome	Rhodymeniophycidae	4
Gvermi1996	Gvermi_F_g5546	0	0	0.4978	Autosome	cellular organisms	1
Gvermi1997	Gvermi_F_g5545	0	0.0013	0.001	Autosome	cellular organisms	1
Gvermi1998	Gvermi_F_g5544	0	0	0.001	Autosome	cellular organisms	1
Gvermi1999	Gvermi_F_g5543	0	0	0.5074	Autosome	Eukaryota	2
Gvermi2000	Gvermi_F_g5542	0	0	0.4855	Autosome	Gracilariaceae	5
Gvermi2001	Gvermi_F_g5092	0	0	0.5266	Autosome	cellular organisms	1
Gvermi2002	Gvermi_F_g5091	0	0	0.378	Autosome	cellular organisms	1
Gvermi2003	Gvermi_F_g5090	0	0	0.001	Autosome	cellular organisms	1
Gvermi2004	Gvermi_F_g5089	0.0013	0.0288	0.0437	Autosome	cellular organisms	1
Gvermi2005	Gvermi_F_g5088	0.0014	0.0214	0.0667	Autosome	cellular organisms	1
Gvermi2006	Gvermi_F_g7040	0.0009	0.021	0.0423	Autosome	cellular organisms	1
Gvermi2007	Gvermi_F_g3683	0	0	0.4306	Autosome	cellular organisms	1
Gvermi2008	Gvermi_F_g3682	0	0	0.2519	Autosome	cellular organisms	1
Gvermi2009	Gvermi_F_g3681	0.0001	0.121	0.001	Autosome	Eukaryota	2
Gvermi2010	Gvermi_F_g3680	0.002	0.0138	0.1475	Autosome	Gracilariaceae	5
Gvermi2011	Gvermi_F_g3679	0	0	0.001	Autosome	cellular organisms	1
Gvermi2012	Gvermi_F_g3678	0.0019	0.0077	0.2434	Autosome	cellular organisms	1
Gvermi2013	Gvermi_F_g3677	0	0.0034	0.001	Autosome	cellular organisms	1
Gvermi2014	Gvermi_F_g6176	0	0	0.4062	Autosome	cellular organisms	1
Gvermi2015	Gvermi_F_g6177	0.0019	0.0193	0.1005	Autosome	cellular organisms	1
Gvermi2016	Gvermi_F_g6178	0	0	0.4688	Autosome	Eukaryota	2
Gvermi2017	Gvermi_F_g6179	0	0	0.5027	Autosome	cellular organisms	1
Gvermi2018	Gvermi_F_g6180	0	0	0.4145	Autosome	Eukaryota	2
Gvermi2019	Gvermi_F_g6181	0	0	0.1131	Autosome	Gracilariaceae	5
Gvermi2020	Gvermi_F_g6275	0	0	0.4681	Autosome	Rhodophyta	3
Gvermi2021	Gvermi_F_g6276	0.0008	0	99	Autosome	Gracilariaceae	5
Gvermi2022	Gvermi_F_g6277	0	0	0.5014	Autosome	cellular organisms	1
Gvermi2023	Gvermi_F_g8618	0	0	0.4124	Autosome	cellular organisms	1
Gvermi2065	Gvermi_F_g3648	0.0957	0.3223	0.297	Autosome	Gracilariaceae	5
Gvermi2066	Gvermi_F_g2116	0.0296	0.0666	0.4437	Autosome	Gracilariaceae	5
Gvermi2084	Gvermi_F_g11186	0.2781	1.0788	0.2577	Autosome	Eukaryota	2
Gvermi2089	Gvermi_F_g624	0.024	0.0815	0.2945	Autosome	Eukaryota	2
Gvermi2090	Gvermi_F_g477	0.0221	0.543	0.0407	Autosome	Gracilariaceae	5
Gvermi2091	Gvermi_F_g879	0.2779	0.6045	0.4598	Autosome	Gracilariaceae	5
Gvermi2094	Gvermi_F_g768	0.0056	0.0001	99	Autosome	cellular organisms	1
Gvermi2097	Gvermi_F_g7563	0.0595	0.1416	0.4203	Autosome	Eukaryota	2
Gvermi2100	Gvermi_F_g11216	0.0109	0.0772	0.1414	Autosome	cellular organisms	1
Gvermi2103	Gvermi_F_g2802	0.0526	0.3215	0.1635	Autosome	Gracilariaceae	5
Gvermi2235	Gvermi_F_g11413	0.0104	0.0167	0.6263	Autosome	Rhodymeniophycidae	4
Gvermi3120	Gvermi_F_g2794	0	0	0.001	Autosome	Rhodymeniophycidae	4
Gvermi3121	Gvermi_F_g3001	0	0.0013	0.001	PAR	cellular organisms	1
Gvermi3122	Gvermi_F_g3002	0	0	0.4592	PAR	Possible contamination or HGT	NA
Gvermi3123	Gvermi_F_g3003	0	0	0.4493	Autosome	Gracilariaceae	5
Gvermi3124	Gvermi_F_g3004	0	0	0.5105	Autosome	Gracilariaceae	5
Gvermi3125	Gvermi_F_g7264	0.0033	0.0316	0.1053	Autosome	Eukaryota	2
Gvermi3126	Gvermi_F_g7263	0.0055	0.0513	0.1077	Autosome	cellular organisms	1
Gvermi3127	Gvermi_F_g6221	0.0108	0.1224	0.0879	Autosome	cellular organisms	1
Gvermi3128	Gvermi_F_g8733	0	0.0085	0.001	Autosome	cellular organisms	1
Gvermi3129	Gvermi_F_g8734	0	0.0066	0.001	Autosome	cellular organisms	1
Gvermi3130	Gvermi_F_g8735	0	0	0.4441	Autosome	cellular organisms	1
Gvermi3131	Gvermi_F_g8736	0	0	0.4437	Autosome	Rhodophyta	3
Gvermi3132	Gvermi_F_g8737	0	0	0.4158	Autosome	cellular organisms	1
Gvermi3133	Gvermi_F_g8738	0	0	0.001	Autosome	Eukaryota	2
Gvermi3134	Gvermi_F_g8739	0.0016	0.0829	0.0188	PAR	cellular organisms	1
Gvermi3135	Gvermi_F_g8740	0.0001	0.0571	0.001	PAR	Rhodymeniophycidae	4
Gvermi3137	Gvermi_F_g634	0.0019	0.0084	0.2216	Autosome	cellular organisms	1
Gvermi3138	Gvermi_F_g633	0.0007	0.0061	0.1103	Autosome	Rhodymeniophycidae	4
Gvermi3139	Gvermi_F_g632	0	0	0.001	PAR	Eukaryota	2
Gvermi3140	Gvermi_F_g3593	0.004	0.0292	0.1376	Autosome	cellular organisms	1
Gvermi3141	Gvermi_F_g4071	0	0.0263	0.001	Autosome	cellular organisms	1
Gvermi3142	Gvermi_F_g11414	0	0.0113	0.001	PAR	Eukaryota	2
Gvermi3143	Gvermi_F_g11415	0.0028	0.0158	0.175	Autosome	cellular organisms	1
Gvermi3144	Gvermi_F_g11416	0	0	0.4014	Autosome	cellular organisms	1
Gvermi3146	Gvermi_F_g1767	0.0013	0.0024	0.527	Autosome	Rhodymeniophycidae	4
Gvermi3147	Gvermi_F_g1768	0.0018	0	99	Autosome	Rhodymeniophycidae	4
Gvermi3148	Gvermi_F_g1769	0	0.0047	0.001	Autosome	Rhodymeniophycidae	4
Gvermi3149	Gvermi_F_g1770	0.0027	0.0087	0.3075	Autosome	Rhodymeniophycidae	4
Gvermi3150	Gvermi_F_g1771	0.0007	0.0022	0.3083	Autosome	Rhodymeniophycidae	4
Gvermi3151	Gvermi_F_g1772	0.0009	0.0085	0.1077	Autosome	cellular organisms	1
Gvermi3152	Gvermi_F_g1773	0	0.0064	0.001	PAR	Rhodophyta	3
Gvermi3153	Gvermi_F_g1774	0	0	0.4607	PAR	cellular organisms	1
Gvermi3154	Gvermi_F_g1777	0.0074	0.0273	0.2719	Autosome	cellular organisms	1
Gvermi3155	Gvermi_F_g1778	0.0014	0.0146	0.0964	Autosome	cellular organisms	1
Gvermi3156	Gvermi_F_g1779	0	0.0135	0.001	Autosome	Gracilariaceae	5
Gvermi3157	Gvermi_F_g1780	0	0.0172	0.001	Autosome	cellular organisms	1
Gvermi3158	Gvermi_F_g1781	0	0	0.165	Autosome	cellular organisms	1
Gvermi3159	Gvermi_F_g1782	0	0.0027	0.001	Autosome	cellular organisms	1
Gvermi3160	Gvermi_F_g1783	0.0009	0.0122	0.0728	Autosome	cellular organisms	1
Gvermi3161	Gvermi_F_g1784	0.0009	0.0057	0.1655	Autosome	cellular organisms	1
Gvermi3162	Gvermi_F_g1785	0.0029	0	99	Autosome	Gracilariaceae	5
Gvermi3163	Gvermi_F_g1786	0.0007	0.0014	0.5363	Autosome	cellular organisms	1
Gvermi3164	Gvermi_F_g1787	0	0.0012	0.001	Autosome	Gracilariaceae	5
Gvermi3165	Gvermi_F_g1788	0.0028	0.0083	0.3324	PAR	Eukaryota	2
Gvermi3166	Gvermi_F_g1789	0	0	0.001	Autosome	cellular organisms	1
Gvermi3167	Gvermi_F_g1790	0	0.0214	0.001	Autosome	cellular organisms	1
Gvermi3168	Gvermi_F_g1791	0.0029	0.0073	0.3972	Autosome	Eukaryota	2
Gvermi3169	Gvermi_F_g1792	0.0016	0.0145	0.1077	Autosome	cellular organisms	1
Gvermi3170	Gvermi_F_g1793	0	0.0065	0.001	Autosome	cellular organisms	1
Gvermi3171	Gvermi_F_g1794	0	0.0133	0.001	Autosome	Eukaryota	2
Gvermi3172	Gvermi_F_g1795	0.0005	0.0008	0.5686	Autosome	Eukaryota	2
Gvermi3173	Gvermi_F_g3346	0.0005	0.006	0.089	Autosome	cellular organisms	1
Gvermi3174	Gvermi_F_g3347	0	0	0.3725	PAR	Eukaryota	2
Gvermi3175	Gvermi_F_g3348	0	0.0079	0.001	Autosome	cellular organisms	1
Gvermi3176	Gvermi_F_g3349	0.0055	0.0079	0.6901	Autosome	Gracilariaceae	5
Gvermi3177	Gvermi_F_g3350	0.0013	0.0109	0.1241	Autosome	Gracilariaceae	5
Gvermi3178	Gvermi_F_g3351	0	0.0095	0.001	Autosome	Gracilariaceae	5
Gvermi3179	Gvermi_F_g3352	0	0	0.001	Autosome	cellular organisms	1
Gvermi3180	Gvermi_F_g3353	0	0.0083	0.001	Autosome	cellular organisms	1
Gvermi3181	Gvermi_F_g3354	0.0025	0.0047	0.5197	Autosome	Rhodymeniophycidae	4
Gvermi3182	Gvermi_F_g3355	0	0	0.5031	Autosome	cellular organisms	1
Gvermi3183	Gvermi_F_g10402	0.0007	0.0014	0.5189	PAR	Gracilariaceae	5
Gvermi3184	Gvermi_F_g10403	0.0025	0.0107	0.2366	Autosome	cellular organisms	1
Gvermi3185	Gvermi_F_g10404	0	0.0459	0.001	Autosome	cellular organisms	1
Gvermi3186	Gvermi_F_g10405	0	0.0137	0.001	PAR	Rhodophyta	3
Gvermi3187	Gvermi_F_g10406	0.0049	0.0071	0.6856	PAR	cellular organisms	1
Gvermi3188	Gvermi_F_g2618	0	0.0094	0.001	Autosome	cellular organisms	1
Gvermi3189	Gvermi_F_g2617	0.0012	0.0095	0.1268	Autosome	Eukaryota	2
Gvermi3190	Gvermi_F_g2616	0	0.0142	0.001	PAR	cellular organisms	1
Gvermi3191	Gvermi_F_g2615	0	0	0.3613	Autosome	Rhodophyta	3
Gvermi3192	Gvermi_F_g2614	0	0	0.001	Autosome	cellular organisms	1
Gvermi3193	Gvermi_F_g2613	0.0024	0.0095	0.2497	PAR	cellular organisms	1
Gvermi3194	Gvermi_F_g2612	0.0027	0	99	PAR	cellular organisms	1
Gvermi3195	Gvermi_F_g2611	0.0015	0.0029	0.5167	PAR	cellular organisms	1
Gvermi3196	Gvermi_F_g2610	0.0035	0.0112	0.3118	Autosome	Rhodymeniophycidae	4
Gvermi3197	Gvermi_F_g2609	0.0006	0.0083	0.0746	Autosome	cellular organisms	1
Gvermi3198	Gvermi_F_g2608	0.006	0.0086	0.6964	Autosome	Gracilariaceae	5
Gvermi3199	Gvermi_F_g2607	0.003	0	99	Autosome	Rhodymeniophycidae	4
Gvermi3200	Gvermi_F_g2606	0.0117	0.0044	2.637	Autosome	Gracilariaceae	5
Gvermi3201	Gvermi_F_g2605	0	0.0134	0.001	PAR	cellular organisms	1
Gvermi3202	Gvermi_F_g2604	0.0014	0.0048	0.2893	Autosome	cellular organisms	1
Gvermi3203	Gvermi_F_g2603	0.0025	0	99	Autosome	cellular organisms	1
Gvermi3204	Gvermi_F_g2602	0.0013	0.0038	0.357	Autosome	cellular organisms	1
Gvermi3205	Gvermi_F_g2601	0.0031	0.0046	0.6697	Autosome	cellular organisms	1
Gvermi3206	Gvermi_F_g2600	0	0.0016	0.001	PAR	Rhodophyta	3
Gvermi3207	Gvermi_F_g2599	0	0	0.4307	PAR	Eukaryota	2
Gvermi3208	Gvermi_F_g2598	0	0.0027	0.001	PAR	Rhodophyta	3
Gvermi3209	Gvermi_F_g2597	0.0013	0.0044	0.2867	Autosome	cellular organisms	1
Gvermi3210	Gvermi_F_g2596	0.0006	0	99	Autosome	Eukaryota	2
Gvermi3211	Gvermi_F_g2595	0.0057	0.0165	0.3453	Autosome	Eukaryota	2
Gvermi3212	Gvermi_F_g2594	0.0008	0.0041	0.1833	Autosome	Rhodymeniophycidae	4
Gvermi3213	Gvermi_F_g2593	0	0	0.229	Autosome	Gracilariaceae	5
Gvermi3214	Gvermi_F_g2592	0	0	0.5043	Autosome	Rhodymeniophycidae	4
Gvermi3215	Gvermi_F_g2591	0	0	0.4168	Autosome	Rhodymeniophycidae	4
Gvermi3216	Gvermi_F_g2590	0	0	0.001	Autosome	cellular organisms	1
Gvermi3217	Gvermi_F_g2589	0	0	0.5082	Autosome	cellular organisms	1
Gvermi3218	Gvermi_F_g2588	0	0	0.3851	Autosome	cellular organisms	1
Gvermi3219	Gvermi_F_g2587	0.0023	0.016	0.1442	Autosome	Rhodymeniophycidae	4
Gvermi3220	Gvermi_F_g2586	0.0071	0.0001	99	PAR	cellular organisms	1
Gvermi3221	Gvermi_F_g5428	0	0.0208	0.001	Autosome	Eukaryota	2
Gvermi3222	Gvermi_F_g5427	0	0.0219	0.001	Autosome	Eukaryota	2
Gvermi3223	Gvermi_F_g5426	0	0.0029	0.001	Autosome	cellular organisms	1
Gvermi3224	Gvermi_F_g5425	0	0	16.0146	Autosome	Rhodymeniophycidae	4
Gvermi3225	Gvermi_F_g5424	0.007	0.0001	99	Autosome	Rhodymeniophycidae	4
Gvermi3226	Gvermi_F_g5423	0	0.0063	0.001	Autosome	cellular organisms	1
Gvermi3227	Gvermi_F_g5422	0	0.0028	0.001	Autosome	cellular organisms	1
Gvermi3228	Gvermi_F_g5421	0.0013	0.0078	0.1707	Autosome	Eukaryota	2
Gvermi3229	Gvermi_F_g1666	0.0006	0	99	PAR	Rhodymeniophycidae	4
Gvermi3230	Gvermi_F_g1667	0.0011	0.0076	0.1386	Autosome	cellular organisms	1
Gvermi3231	Gvermi_F_g1668	0.001	0.0035	0.2955	Autosome	cellular organisms	1
Gvermi3232	Gvermi_F_g1669	0.0014	0.0051	0.2828	Autosome	cellular organisms	1
Gvermi3233	Gvermi_F_g1670	0	0.0051	0.001	PAR	cellular organisms	1
Gvermi3234	Gvermi_F_g1671	0.0021	0.0046	0.4449	PAR	cellular organisms	1
Gvermi3235	Gvermi_F_g4761	0	0.004	0.001	Autosome	cellular organisms	1
Gvermi3236	Gvermi_F_g4762	0	0.0091	0.001	Autosome	cellular organisms	1
Gvermi3237	Gvermi_F_g4763	0.0008	0	99	PAR	cellular organisms	1
Gvermi3238	Gvermi_F_g11551	0	0	0.4486	Autosome	Gracilariaceae	5
Gvermi3239	Gvermi_F_g10640	0	0.0156	0.001	PAR	Rhodymeniophycidae	4
Gvermi3240	Gvermi_F_g10641	0	0.008	0.001	Autosome	cellular organisms	1
Gvermi3241	Gvermi_F_g10642	0	0.0063	0.001	Autosome	cellular organisms	1
Gvermi3242	Gvermi_F_g10643	0.0013	0	99	Autosome	cellular organisms	1
Gvermi3243	Gvermi_F_g10644	0.001	0.0035	0.2733	Autosome	cellular organisms	1
Gvermi3244	Gvermi_F_g10645	0.0007	0	99	Autosome	Eukaryota	2
Gvermi3245	Gvermi_F_g10646	0.0029	0.01	0.2901	Autosome	Eukaryota	2
Gvermi3246	Gvermi_F_g10647	0	0	0.4134	PAR	cellular organisms	1
Gvermi3247	Gvermi_F_g10648	0	0.0019	0.001	Autosome	Rhodymeniophycidae	4
Gvermi3248	Gvermi_F_g10649	0	0	0.3682	Autosome	cellular organisms	1
Gvermi3249	Gvermi_F_g10650	0	0	0.3099	Autosome	Rhodymeniophycidae	4
Gvermi3250	Gvermi_F_g10651	0.0026	0	99	Autosome	cellular organisms	1
Gvermi3251	Gvermi_F_g10652	0	0.0077	0.001	Autosome	cellular organisms	1
Gvermi3252	Gvermi_F_g10653	0	0.0031	0.001	PAR	Eukaryota	2
Gvermi3253	Gvermi_F_g10654	0	0	0.4326	Autosome	Rhodophyta	3
Gvermi3254	Gvermi_F_g10655	0	0.0075	0.001	Autosome	cellular organisms	1
Gvermi3255	Gvermi_F_g10656	0	0	0.4094	Autosome	cellular organisms	1
Gvermi3256	Gvermi_F_g10657	0.0054	0.0076	0.7193	Autosome	cellular organisms	1
Gvermi3257	Gvermi_F_g10658	0.001	0.0022	0.4489	PAR	cellular organisms	1
Gvermi3258	Gvermi_F_g10659	0.0018	0	99	PAR	Possible contamination or HGT	NA
Gvermi3259	Gvermi_F_g10660	0	0	0.3441	PAR	cellular organisms	1
Gvermi3260	Gvermi_F_g10661	0	0	0.4979	Autosome	cellular organisms	1
Gvermi3261	Gvermi_F_g10662	0.0018	0.0052	0.3425	Autosome	cellular organisms	1
Gvermi3262	Gvermi_F_g10663	0.0006	0.0007	0.8253	Autosome	cellular organisms	1
Gvermi3263	Gvermi_F_g10664	0	0	0.001	PAR	cellular organisms	1
Gvermi3264	Gvermi_F_g10665	0	0	0.2593	Autosome	Gracilariaceae	5
Gvermi3265	Gvermi_F_g10666	0	0	0.001	PAR	cellular organisms	1
Gvermi3266	Gvermi_F_g10667	0	0	0.4574	Autosome	Gracilariaceae	5
Gvermi3267	Gvermi_F_g10668	0.0008	0.0057	0.1344	PAR	cellular organisms	1
Gvermi3268	Gvermi_F_g10669	0	0	0.2282	Autosome	Rhodophyta	3
Gvermi3269	Gvermi_F_g10670	0.0013	0.0046	0.2918	Autosome	Rhodymeniophycidae	4
Gvermi3271	Gvermi_F_g3360	0	0.0045	0.001	Autosome	cellular organisms	1
Gvermi3272	Gvermi_F_g3361	0	0.0012	0.001	Autosome	cellular organisms	1
Gvermi3273	Gvermi_F_g3362	0	0	0.5141	PAR	cellular organisms	1
Gvermi3274	Gvermi_F_g3363	0	0	0.001	PAR	cellular organisms	1
Gvermi3275	Gvermi_F_g3364	0	0	0.001	Autosome	cellular organisms	1
Gvermi3276	Gvermi_F_g3365	0	0	0.001	PAR	cellular organisms	1
Gvermi3277	Gvermi_F_g3366	0	0	0.2922	Autosome	cellular organisms	1
Gvermi3278	Gvermi_F_g3367	0	0	0.001	PAR	cellular organisms	1
Gvermi3279	Gvermi_F_g3368	0.0008	0.0049	0.1569	Autosome	cellular organisms	1
Gvermi3280	Gvermi_F_g3369	0	0	0.001	Autosome	cellular organisms	1
Gvermi3281	Gvermi_F_g3370	0	0	0.292	PAR	cellular organisms	1
Gvermi3282	Gvermi_F_g3371	0.0012	0.0047	0.2598	Autosome	Eukaryota	2
Gvermi3283	Gvermi_F_g8905	0	0.0203	0.001	Autosome	Eukaryota	2
Gvermi3284	Gvermi_F_g4152	0	0	0.4301	PAR	cellular organisms	1
Gvermi3285	Gvermi_F_g4151	0	0.0072	0.001	Autosome	cellular organisms	1
Gvermi3286	Gvermi_F_g4150	0.0014	0	99	PAR	Gracilariaceae	5
Gvermi3287	Gvermi_F_g4149	0	0	0.001	Autosome	Eukaryota	2
Gvermi3288	Gvermi_F_g4148	0.0014	0	99	Autosome	cellular organisms	1
Gvermi3289	Gvermi_F_g4147	0.0012	0.0067	0.1809	Autosome	cellular organisms	1
Gvermi3290	Gvermi_F_g4146	0	0	0.001	PAR	cellular organisms	1
Gvermi3291	Gvermi_F_g4145	0.001	0.0108	0.0957	PAR	Eukaryota	2
Gvermi3292	Gvermi_F_g4144	0.0015	0	99	Autosome	cellular organisms	1
Gvermi3293	Gvermi_F_g9574	0	0.0065	0.001	Autosome	cellular organisms	1
Gvermi3294	Gvermi_F_g9575	0.0018	0	99	Autosome	Eukaryota	2
Gvermi3295	Gvermi_F_g9576	0.002	0.0026	0.781	PAR	Gracilariaceae	5
Gvermi3296	Gvermi_F_g9577	0.0015	0.0044	0.3442	Autosome	cellular organisms	1
Gvermi3297	Gvermi_F_g9578	0.0013	0.0027	0.4702	Autosome	cellular organisms	1
Gvermi3298	Gvermi_F_g9579	0.0008	0	99	Autosome	cellular organisms	1
Gvermi3299	Gvermi_F_g9580	0	0	0.3389	Autosome	cellular organisms	1
Gvermi3300	Gvermi_F_g9581	0	0	0.4102	Autosome	cellular organisms	1
Gvermi3301	Gvermi_F_g9582	0	0	0.001	Autosome	Rhodymeniophycidae	4
Gvermi3302	Gvermi_F_g9583	0	0	0.3895	PAR	cellular organisms	1
Gvermi3304	Gvermi_F_g9585	0	0	0.001	Autosome	cellular organisms	1
Gvermi3305	Gvermi_F_g9586	0	0	0.001	Autosome	Rhodophyta	3
Gvermi3306	Gvermi_F_g9587	0	0	0.001	Autosome	Eukaryota	2
Gvermi3307	Gvermi_F_g9588	0.0024	0.0095	0.2516	Autosome	Eukaryota	2
Gvermi3309	Gvermi_F_g3616	0.0001	0.0507	0.001	Autosome	Possible contamination or HGT	NA
Gvermi3310	Gvermi_F_g3615	0	0.0023	0.001	PAR	cellular organisms	1
Gvermi3311	Gvermi_F_g3614	0	0.0068	0.001	Autosome	cellular organisms	1
Gvermi3312	Gvermi_F_g3613	0.001	0.0031	0.3082	Autosome	cellular organisms	1
Gvermi3313	Gvermi_F_g3612	0	0	0.001	Autosome	cellular organisms	1
Gvermi3314	Gvermi_F_g3611	0.013	0.0001	99	PAR	Gracilariaceae	5
Gvermi3315	Gvermi_F_g3610	0	0	0.4538	Autosome	Gracilariaceae	5
Gvermi3316	Gvermi_F_g3609	0	0.0034	0.001	Autosome	cellular organisms	1
Gvermi3317	Gvermi_F_g3608	0	0	0.001	PAR	cellular organisms	1
Gvermi3318	Gvermi_F_g3607	0	0	0.3946	Autosome	cellular organisms	1
Gvermi3319	Gvermi_F_g3606	0.0005	0.0014	0.3487	Autosome	cellular organisms	1
Gvermi3320	Gvermi_F_g3605	0	0	0.4134	Autosome	Eukaryota	2
Gvermi3321	Gvermi_F_g3604	0.0013	0	99	Autosome	cellular organisms	1
Gvermi3322	Gvermi_F_g3603	0	0	0.3828	Autosome	cellular organisms	1
Gvermi3323	Gvermi_F_g3602	0.0009	0	99	Autosome	cellular organisms	1
Gvermi3324	Gvermi_F_g5478	0.0024	0.0057	0.4158	Autosome	cellular organisms	1
Gvermi3325	Gvermi_F_g5479	0.0091	0.0052	1.7375	Autosome	Gracilariaceae	5
Gvermi3326	Gvermi_F_g5480	0.0025	0.0049	0.5128	Autosome	Gracilariaceae	5
Gvermi3327	Gvermi_F_g5481	0.001	0.0016	0.662	Autosome	cellular organisms	1
Gvermi3328	Gvermi_F_g5482	0.0015	0.003	0.4866	Autosome	Rhodymeniophycidae	4
Gvermi3329	Gvermi_F_g5483	0.0025	0.0042	0.5941	PAR	cellular organisms	1
Gvermi3330	Gvermi_F_g5484	0	0	0.001	Autosome	cellular organisms	1
Gvermi3331	Gvermi_F_g5485	0	0.0027	0.001	PAR	Eukaryota	2
Gvermi3332	Gvermi_F_g5486	0	0.0009	0.001	Autosome	cellular organisms	1
Gvermi3333	Gvermi_F_g5487	0	0	0.4244	PAR	Eukaryota	2
Gvermi3334	Gvermi_F_g5488	0.002	0.0079	0.2598	Autosome	cellular organisms	1
Gvermi3335	Gvermi_F_g5489	0	0.0041	0.001	Autosome	Gracilariaceae	5
Gvermi3336	Gvermi_F_g5490	0.0007	0.0036	0.1828	Autosome	Rhodophyta	3
Gvermi3337	Gvermi_F_g5491	0.0003	0.0016	0.1945	PAR	Rhodophyta	3
Gvermi3338	Gvermi_F_g5492	0	0.0087	0.001	PAR	Gracilariaceae	5
Gvermi3339	Gvermi_F_g5493	0	0	0.001	Autosome	Gracilariaceae	5
Gvermi3340	Gvermi_F_g5494	0.0005	0.0008	0.5638	Autosome	cellular organisms	1
Gvermi3341	Gvermi_F_g5495	0	0	0.4185	Autosome	Gracilariaceae	5
Gvermi3342	Gvermi_F_g5496	0	0.0052	0.001	Autosome	cellular organisms	1
Gvermi3343	Gvermi_F_g5497	0	0	0.504	PAR	cellular organisms	1
Gvermi3344	Gvermi_F_g5498	0	0.0024	0.001	Autosome	Eukaryota	2
Gvermi3345	Gvermi_F_g5499	0	0	0.5087	Autosome	cellular organisms	1
Gvermi3346	Gvermi_F_g5500	0	0.0391	0.001	Autosome	cellular organisms	1
Gvermi3347	Gvermi_F_g5501	0.0023	0.0053	0.4267	Autosome	cellular organisms	1
Gvermi3348	Gvermi_F_g5502	0	0.0102	0.001	PAR	Rhodophyta	3
Gvermi3349	Gvermi_F_g5503	0.004	0.0045	0.8871	PAR	cellular organisms	1
Gvermi3350	Gvermi_F_g5504	0.0013	0	99	Autosome	Gracilariaceae	5
Gvermi3351	Gvermi_F_g5505	0.003	0	99	PAR	cellular organisms	1
Gvermi3352	Gvermi_F_g5506	0	0.0095	0.001	Autosome	cellular organisms	1
Gvermi3353	Gvermi_F_g5507	0	0	0.441	PAR	Rhodymeniophycidae	4
Gvermi3354	Gvermi_F_g5508	0.001	0	99	PAR	Gracilariaceae	5
Gvermi3355	Gvermi_F_g5509	0	0.0014	0.001	Autosome	cellular organisms	1
Gvermi3356	Gvermi_F_g5510	0.0009	0.0035	0.254	Autosome	Rhodophyta	3
Gvermi3357	Gvermi_F_g5511	0.0029	0	99	Autosome	cellular organisms	1
Gvermi3358	Gvermi_F_g5512	0.0032	0	99	Autosome	cellular organisms	1
Gvermi3359	Gvermi_F_g5513	0.0011	0.0075	0.154	Autosome	Eukaryota	2
Gvermi3360	Gvermi_F_g11174	0	0.0051	0.001	Autosome	cellular organisms	1
Gvermi3361	Gvermi_F_g11175	0	0	0.001	Autosome	Rhodophyta	3
Gvermi3362	Gvermi_F_g11176	0.0145	0.038	0.3828	PAR	Rhodophyta	3
Gvermi3363	Gvermi_F_g3432	0	0	0.001	Autosome	cellular organisms	1
Gvermi3364	Gvermi_F_g7693	0.0043	0	99	PAR	cellular organisms	1
Gvermi3365	Gvermi_F_g7692	0.0018	0	99	Autosome	Eukaryota	2
Gvermi3366	Gvermi_F_g7691	0	0	0.4287	PAR	Eukaryota	2
Gvermi3367	Gvermi_F_g7690	0	0.0068	0.001	PAR	Gracilariaceae	5
Gvermi3368	Gvermi_F_g7689	0.0014	0.0058	0.234	Autosome	Gracilariaceae	5
Gvermi3369	Gvermi_F_g7688	0.0007	0.0032	0.2241	Autosome	Gracilariaceae	5
Gvermi3370	Gvermi_F_g7687	0	0.0055	0.001	PAR	Eukaryota	2
Gvermi3371	Gvermi_F_g7686	0.0015	0.013	0.1165	Autosome	cellular organisms	1
Gvermi3372	Gvermi_F_g6249	0	0.0067	0.001	Autosome	cellular organisms	1
Gvermi3373	Gvermi_F_g6250	0	0.0101	0.001	Autosome	Rhodophyta	3
Gvermi3374	Gvermi_F_g6251	0	0.0056	0.001	PAR	Eukaryota	2
Gvermi3375	Gvermi_F_g6252	0.001	0.0243	0.0424	Autosome	Rhodymeniophycidae	4
Gvermi3376	Gvermi_F_g7794	0	0	0.478	Autosome	cellular organisms	1
Gvermi3377	Gvermi_F_g7793	0	0	0.4912	Autosome	cellular organisms	1
Gvermi3378	Gvermi_F_g7792	0	0	0.001	Autosome	cellular organisms	1
Gvermi3379	Gvermi_F_g7791	0	0	0.001	Autosome	cellular organisms	1
Gvermi3380	Gvermi_F_g7790	0	0	0.4632	Autosome	cellular organisms	1
Gvermi3381	Gvermi_F_g7789	0	0	0.4855	Autosome	Gracilariaceae	5
Gvermi3382	Gvermi_F_g7788	0	0	0.2708	PAR	cellular organisms	1
Gvermi3383	Gvermi_F_g7787	0	0	0.4539	PAR	cellular organisms	1
Gvermi3384	Gvermi_F_g7786	0	0	0.001	Autosome	Rhodymeniophycidae	4
Gvermi3385	Gvermi_F_g7785	0	0	0.001	Autosome	cellular organisms	1
Gvermi3386	Gvermi_F_g7784	0	0	0.4602	Autosome	cellular organisms	1
Gvermi3387	Gvermi_F_g7783	0	0	0.4796	Autosome	Gracilariaceae	5
Gvermi3388	Gvermi_F_g7782	0	0	0.001	Autosome	cellular organisms	1
Gvermi3389	Gvermi_F_g7781	0	0	0.001	Autosome	cellular organisms	1
Gvermi3390	Gvermi_F_g7780	0	0	0.4278	Autosome	cellular organisms	1
Gvermi3391	Gvermi_F_g7779	0.0057	0.0001	99	PAR	cellular organisms	1
Gvermi3392	Gvermi_F_g7639	0.0032	0	99	PAR	cellular organisms	1
Gvermi3393	Gvermi_F_g7640	0	0.0255	0.001	PAR	cellular organisms	1
Gvermi3394	Gvermi_F_g7641	0.0031	0.0114	0.274	Autosome	cellular organisms	1
Gvermi3395	Gvermi_F_g7642	0	0.0141	0.001	Autosome	cellular organisms	1
Gvermi3396	Gvermi_F_g7643	0.0022	0.018	0.1242	Autosome	Rhodophyta	3
Gvermi3397	Gvermi_F_g7644	0.0005	0.0135	0.0404	Autosome	cellular organisms	1
Gvermi3398	Gvermi_F_g7645	0.0013	0	99	Autosome	cellular organisms	1
Gvermi3399	Gvermi_F_g7646	0.0018	0.0057	0.3091	Autosome	Eukaryota	2
Gvermi3400	Gvermi_F_g5181	0	0.0127	0.001	Autosome	cellular organisms	1
Gvermi3401	Gvermi_F_g5638	0.0018	0.0037	0.4792	Autosome	Rhodymeniophycidae	4
Gvermi3402	Gvermi_F_g5639	0	0	0.4911	PAR	Gracilariaceae	5
Gvermi3403	Gvermi_F_g5640	0.0036	0.0117	0.3057	Autosome	cellular organisms	1
Gvermi3404	Gvermi_F_g5641	0	0.0067	0.001	Autosome	cellular organisms	1
Gvermi3405	Gvermi_F_g5642	0.0115	0.0217	0.5288	Autosome	cellular organisms	1
Gvermi3406	Gvermi_F_g5643	0.0032	0	99	Autosome	cellular organisms	1
Gvermi3407	Gvermi_F_g5644	0.0011	0.0159	0.066	Autosome	cellular organisms	1
Gvermi3408	Gvermi_F_g5645	0	0.0048	0.001	Autosome	Eukaryota	2
Gvermi3409	Gvermi_F_g5646	0	0.0133	0.001	Autosome	Eukaryota	2
Gvermi3410	Gvermi_F_g5647	0	0.0306	0.001	PAR	cellular organisms	1
Gvermi3411	Gvermi_F_g5648	0	0.0042	0.001	Autosome	cellular organisms	1
Gvermi3412	Gvermi_F_g5649	0	0.0048	0.001	Autosome	Rhodophyta	3
Gvermi3413	Gvermi_F_g5650	0.0011	0.0065	0.1669	Autosome	Gracilariaceae	5
Gvermi3414	Gvermi_F_g2805	0.0012	0.0192	0.0623	PAR	cellular organisms	1
Gvermi3415	Gvermi_F_g2804	0	0	3.6067	Autosome	cellular organisms	1
Gvermi3416	Gvermi_F_g9096	0	0	99	Autosome	cellular organisms	1
Gvermi3417	Gvermi_F_g9095	0	0.0107	0.001	Autosome	Gracilariaceae	5
Gvermi3418	Gvermi_F_g9094	0	0	0.4422	Autosome	Gracilariaceae	5
Gvermi3419	Gvermi_F_g9093	0	0	0.4303	Autosome	Rhodophyta	3
Gvermi3420	Gvermi_F_g9092	0	0.0083	0.001	Autosome	Gracilariaceae	5
Gvermi3421	Gvermi_F_g9091	0	0.0036	0.001	Autosome	cellular organisms	1
Gvermi3422	Gvermi_F_g9090	0	0.0021	0.001	Autosome	cellular organisms	1
Gvermi3423	Gvermi_F_g9089	0.0068	0.0076	0.9037	Autosome	Eukaryota	2
Gvermi3424	Gvermi_F_g9088	0	0	0.4676	Autosome	cellular organisms	1
Gvermi3425	Gvermi_F_g9087	0	0	0.483	Autosome	cellular organisms	1
Gvermi3426	Gvermi_F_g9086	0.0036	0.0134	0.2683	Autosome	Eukaryota	2
Gvermi3427	Gvermi_F_g9085	0	0	0.4319	Autosome	cellular organisms	1
Gvermi3428	Gvermi_F_g9084	0	0	0.001	Autosome	cellular organisms	1
Gvermi3429	Gvermi_F_g9083	0.0006	0.0091	0.0639	Autosome	cellular organisms	1
Gvermi3430	Gvermi_F_g9082	0.0018	0.0071	0.2519	Autosome	cellular organisms	1
Gvermi3431	Gvermi_F_g9081	0.0057	0.0059	0.9685	Autosome	Gracilariaceae	5
Gvermi3432	Gvermi_F_g9080	0	0.0081	0.001	Autosome	Rhodymeniophycidae	4
Gvermi3433	Gvermi_F_g9079	0.0006	0.0031	0.1949	Autosome	cellular organisms	1
Gvermi3435	Gvermi_F_g9078	0	0.0047	0.001	Autosome	cellular organisms	1
Gvermi3436	Gvermi_F_g9077	0	0.0113	0.001	Autosome	Gracilariaceae	5
Gvermi3437	Gvermi_F_g9076	0	0	0.001	PAR	Rhodophyta	3
Gvermi3438	Gvermi_F_g9075	0	0.0031	0.001	Autosome	Rhodophyta	3
Gvermi3439	Gvermi_F_g9074	0	0.0057	0.001	PAR	Eukaryota	2
Gvermi3440	Gvermi_F_g9073	0.0012	0	99	Autosome	cellular organisms	1
Gvermi3441	Gvermi_F_g9072	0.0031	0.0039	0.8019	Autosome	Gracilariaceae	5
Gvermi3442	Gvermi_F_g9071	0	0.0019	0.001	PAR	cellular organisms	1
Gvermi3443	Gvermi_F_g9070	0	0	0.001	Autosome	Eukaryota	2
Gvermi3444	Gvermi_F_g9069	0	0.0133	0.001	Autosome	Eukaryota	2
Gvermi3445	Gvermi_F_g9068	0.0024	0	99	Autosome	cellular organisms	1
Gvermi3446	Gvermi_F_g9067	0.0012	0.0044	0.2808	Autosome	cellular organisms	1
Gvermi3447	Gvermi_F_g9066	0.0017	0.0014	1.2271	Autosome	cellular organisms	1
Gvermi3448	Gvermi_F_g9065	0	0	0.373	Autosome	cellular organisms	1
Gvermi3449	Gvermi_F_g8576	0	0	0.3542	Autosome	cellular organisms	1
Gvermi3450	Gvermi_F_g8577	0	0	0.4744	PAR	cellular organisms	1
Gvermi3451	Gvermi_F_g3080	0	0	0.4667	PAR	Gracilariaceae	5
Gvermi3452	Gvermi_F_g4870	0	0	0.4328	Autosome	Gracilariaceae	5
Gvermi3453	Gvermi_F_g6142	0.0021	0	99	Autosome	Gracilariaceae	5
Gvermi3454	Gvermi_F_g6143	0.0065	0.0001	99	Autosome	Gracilariaceae	5
Gvermi3455	Gvermi_F_g6144	0	0.0116	0.001	Autosome	Gracilariaceae	5
Gvermi3456	Gvermi_F_g6145	0.0008	0.0297	0.0269	Autosome	cellular organisms	1
Gvermi3457	Gvermi_F_g6146	0.0259	0.2297	0.1127	Autosome	cellular organisms	1
Gvermi3458	Gvermi_F_g6147	0	0.0232	0.001	Autosome	cellular organisms	1
Gvermi3459	Gvermi_F_g11533	0.0082	0.0152	0.5419	Autosome	cellular organisms	1
Gvermi3460	Gvermi_F_g8432	0.002	0.004	0.5026	Autosome	Gracilariaceae	5
Gvermi3461	Gvermi_F_g8431	0	0.0058	0.001	Autosome	Gracilariaceae	5
Gvermi3462	Gvermi_F_g8430	0.001	0.0057	0.1781	Autosome	Gracilariaceae	5
Gvermi3463	Gvermi_F_g8429	0.0017	0.0087	0.1978	Autosome	Gracilariaceae	5
Gvermi3464	Gvermi_F_g11081	0.0738	0.1491	0.4951	PAR	cellular organisms	1
Gvermi3465	Gvermi_F_g11082	0.0026	0.0041	0.6211	PAR	cellular organisms	1
Gvermi3466	Gvermi_F_g11083	0.0018	0.0035	0.5083	Autosome	cellular organisms	1
Gvermi3467	Gvermi_F_g11084	0.0261	0.026	1.0042	Autosome	Rhodymeniophycidae	4
Gvermi3468	Gvermi_F_g5993	0.0011	0.0039	0.2768	Autosome	Gracilariaceae	5
Gvermi3469	Gvermi_F_g5994	0	0.002	0.001	Autosome	Rhodymeniophycidae	4
Gvermi3470	Gvermi_F_g5397	0.0038	0.0075	0.5026	Autosome	cellular organisms	1
Gvermi3471	Gvermi_F_g5396	0	0.0096	0.001	Autosome	Gracilariaceae	5
Gvermi3472	Gvermi_F_g5395	0.0016	0.003	0.5457	Autosome	Rhodymeniophycidae	4
Gvermi3473	Gvermi_F_g5394	0.0015	0.011	0.1373	Autosome	cellular organisms	1
Gvermi3474	Gvermi_F_g5393	0	0.0081	0.001	Autosome	cellular organisms	1
Gvermi3475	Gvermi_F_g5392	0.0043	0.0162	0.2676	Autosome	Gracilariaceae	5
Gvermi3476	Gvermi_F_g5391	0	0	0.4374	PAR	Gracilariaceae	5
Gvermi3477	Gvermi_F_g8078	0.041	0.0161	2.5472	Autosome	Gracilariaceae	5
Gvermi3478	Gvermi_F_g8079	0.0014	0	99	Autosome	cellular organisms	1
Gvermi3479	Gvermi_F_g8670	0	0.0116	0.001	Autosome	Gracilariaceae	5
Gvermi3480	Gvermi_F_g10892	0.001	0.0506	0.0201	Autosome	Gracilariaceae	5
Gvermi3481	Gvermi_F_g10893	0.0009	0.017	0.0538	Autosome	Rhodophyta	3
Gvermi3482	Gvermi_F_g7902	0.0117	0.0304	0.3836	PAR	Gracilariaceae	5
Gvermi3483	Gvermi_F_g7901	0.0092	0.0111	0.8238	PAR	Rhodophyta	3
Gvermi3484	Gvermi_F_g7900	0.0024	0.0074	0.3235	Autosome	Gracilariaceae	5
Gvermi3513	Gvermi_F_g4435	0	0	0.001	Autosome	cellular organisms	1
Gvermi3514	Gvermi_F_g4434	0	0	0.5161	Autosome	cellular organisms	1
Gvermi3515	Gvermi_F_g4433	0	0	0.001	Autosome	cellular organisms	1
Gvermi3517	Gvermi_F_g4432	0	0	0.001	Autosome	cellular organisms	1
Gvermi3518	Gvermi_F_g4431	0	0	0.001	Autosome	cellular organisms	1
Gvermi3519	Gvermi_F_g4430	0	0	0.3992	Autosome	cellular organisms	1
Gvermi3520	Gvermi_F_g4429	0	0	0.5194	Autosome	cellular organisms	1
Gvermi3522	Gvermi_F_g4427	0	0	0.001	Autosome	cellular organisms	1
Gvermi3523	Gvermi_F_g4426	0	0	0.3056	Autosome	cellular organisms	1
Gvermi3524	Gvermi_F_g4425	0	0	0.3749	Autosome	cellular organisms	1
Gvermi3525	Gvermi_F_g4424	0	0	0.001	Autosome	cellular organisms	1
Gvermi3526	Gvermi_F_g4423	0	0	0.001	Autosome	cellular organisms	1
Gvermi3527	Gvermi_F_g4422	0	0	0.001	Autosome	cellular organisms	1
Gvermi3528	Gvermi_F_g4421	0	0	0.001	Autosome	cellular organisms	1
Gvermi3529	Gvermi_F_g4420	0	0	0.48	Autosome	cellular organisms	1
Gvermi3530	Gvermi_F_g4419	0	0	0.3806	Autosome	cellular organisms	1
Gvermi3531	Gvermi_F_g4418	0	0	0.4772	Autosome	cellular organisms	1
Gvermi3532	Gvermi_F_g4638	0	0	0.001	Autosome	cellular organisms	1
Gvermi3533	Gvermi_F_g4637	0	0	0.3944	Autosome	cellular organisms	1
Gvermi3534	Gvermi_F_g4451	0	0	0.001	PAR	cellular organisms	1
Gvermi3535	Gvermi_F_g4450	0	0	0.4976	Autosome	cellular organisms	1
Gvermi3536	Gvermi_F_g4449	0	0	0.4885	Autosome	cellular organisms	1
Gvermi3538	Gvermi_F_g4447	0	0	0.001	Autosome	cellular organisms	1
Gvermi3539	Gvermi_F_g4446	0	0	0.5095	Autosome	cellular organisms	1
Gvermi3540	Gvermi_F_g4445	0	0	0.001	Autosome	cellular organisms	1
Gvermi3541	Gvermi_F_g4444	0	0	0.5005	PAR	cellular organisms	1
Gvermi3542	Gvermi_F_g4443	0	0	0.0199	PAR	cellular organisms	1
Gvermi3543	Gvermi_F_g4442	0	0	0.4131	Autosome	cellular organisms	1
Gvermi3544	Gvermi_F_g4441	0	0	0.4545	Autosome	cellular organisms	1
Gvermi3545	Gvermi_F_g4440	0	0	0.3459	Autosome	cellular organisms	1
Gvermi3546	Gvermi_F_g4439	0	0.0081	0.001	Autosome	cellular organisms	1
Gvermi3547	Gvermi_F_g4438	0	0	0.001	Autosome	cellular organisms	1
Gvermi3548	Gvermi_F_g4437	0	0.0106	0.001	Autosome	cellular organisms	1
Gvermi3549	Gvermi_F_g4436	0	0	0.001	Autosome	cellular organisms	1
Gvermi3550	Gvermi_F_g7271	0	0	0.001	Autosome	Gracilariaceae	5
Gvermi3551	Gvermi_F_g10179	0.0292	0.0843	0.346	PAR	Gracilariaceae	5
Gvermi3553	Gvermi_F_g6234	0.0005	0	99	PAR	Gracilariaceae	5
Gvermi3554	Gvermi_F_g6908	0.0007	0	99	PAR	Gracilariaceae	5
Gvermi3555	Gvermi_F_g5007	0.0356	0.032	1.1129	Autosome	Gracilariaceae	5
Gvermi3556	Gvermi_F_g8031	0	0	0.4608	Autosome	Gracilariaceae	5
Gvermi3557	Gvermi_F_g8030	0	0	0.001	PAR	Eukaryota	2
Gvermi3558	Gvermi_F_g5008	0.0432	0.025	1.7244	PAR	Eukaryota	2
Gvermi3559	Gvermi_F_g7153	0	0	0.001	Autosome	Gracilariaceae	5
Gvermi3560	Gvermi_F_g10861	0.0014	0.0037	0.3737	Autosome	Gracilariaceae	5
Gvermi3561	Gvermi_F_g10862	0	0.005	0.001	Autosome	Eukaryota	2
Gvermi3562	Gvermi_F_g10863	0	0	0.001	Autosome	cellular organisms	1
Gvermi3563	Gvermi_F_g10864	0	0	0.521	PAR	cellular organisms	1
Gvermi3564	Gvermi_F_g10865	0.0018	0.0144	0.1227	PAR	cellular organisms	1
Gvermi3565	Gvermi_F_g10866	0	0	0.3935	Autosome	cellular organisms	1
Gvermi3566	Gvermi_F_g10867	0	0.0036	0.001	Autosome	cellular organisms	1
Gvermi3567	Gvermi_F_g5748	0.0254	0.0327	0.7767	Autosome	Rhodophyta	3
Gvermi3568	Gvermi_F_g10868	0.0007	0.0048	0.1391	Autosome	Eukaryota	2
Gvermi3569	Gvermi_F_g10869	0.0009	0.004	0.2155	PAR	Gracilariaceae	5
Gvermi3570	Gvermi_F_g10870	0	0	0.4479	PAR	cellular organisms	1
Gvermi3571	Gvermi_F_g10871	0	0.0028	0.001	PAR	cellular organisms	1
Gvermi3572	Gvermi_F_g10872	0.0027	0	99	PAR	Rhodophyta	3
Gvermi3573	Gvermi_F_g10873	0	0.0039	0.001	Autosome	cellular organisms	1
Gvermi3574	Gvermi_F_g10874	0	0	0.6402	Autosome	Gracilariaceae	5
Gvermi3575	Gvermi_F_g10875	0	0	0.3879	Autosome	cellular organisms	1
Gvermi3576	Gvermi_F_g10876	0.0019	0.0052	0.3586	Autosome	cellular organisms	1
Gvermi3577	Gvermi_F_g10877	0	0	0.001	Autosome	Possible contamination or HGT	NA
Gvermi3578	Gvermi_F_g10878	0	0	0.4001	PAR	Gracilariaceae	5
Gvermi3579	Gvermi_F_g10879	0.0017	0	99	Autosome	Rhodophyta	3
Gvermi3580	Gvermi_F_g10880	0.0044	0.0089	0.5008	Autosome	Gracilariaceae	5
Gvermi3581	Gvermi_F_g10881	0.0029	0.0016	1.8004	Autosome	Rhodophyta	3
Gvermi3582	Gvermi_F_g10882	0	0	0.0284	Autosome	Rhodophyta	3
Gvermi3583	Gvermi_F_g10883	0	0	0.001	Autosome	Eukaryota	2
Gvermi3584	Gvermi_F_g10884	0.0012	0	99	Autosome	cellular organisms	1
Gvermi3585	Gvermi_F_g10885	0.0008	0.0061	0.1372	Autosome	cellular organisms	1
Gvermi3586	Gvermi_F_g10886	0	0.0035	0.001	Autosome	cellular organisms	1
Gvermi3587	Gvermi_F_g10887	0.003	0.0047	0.6411	Autosome	Eukaryota	2
Gvermi3588	Gvermi_F_g10888	0.001	0.0047	0.2124	PAR	Eukaryota	2
Gvermi3589	Gvermi_F_g10889	0	0.0051	0.001	Autosome	cellular organisms	1
Gvermi3590	Gvermi_F_g10890	0.0033	0	99	Autosome	cellular organisms	1
Gvermi3591	Gvermi_F_g880	0	0	99	Autosome	Gracilariaceae	5
Gvermi3592	Gvermi_F_g7940	0.0033	0.0063	0.5197	Autosome	Rhodymeniophycidae	4
Gvermi3593	Gvermi_F_g7939	0.0194	0.0572	0.3395	Autosome	cellular organisms	1
Gvermi3596	Gvermi_F_g4342	0.0062	0.0127	0.4893	Autosome	Gracilariaceae	5
Gvermi3597	Gvermi_F_g4343	0	0.0031	0.001	Autosome	Gracilariaceae	5
Gvermi3598	Gvermi_F_g2507	0	0.0483	0.001	Autosome	Eukaryota	2
Gvermi3599	Gvermi_F_g7586	0	0	0.3923	PAR	cellular organisms	1
Gvermi3600	Gvermi_F_g7587	0.0018	0.0085	0.2102	PAR	cellular organisms	1
Gvermi3601	Gvermi_F_g7588	0	0.005	0.001	Autosome	cellular organisms	1
Gvermi3602	Gvermi_F_g7589	0	0.0033	0.001	Autosome	cellular organisms	1
Gvermi3603	Gvermi_F_g7590	0	0	0.5176	Autosome	cellular organisms	1
Gvermi3604	Gvermi_F_g7591	0.0005	0.0026	0.2112	Autosome	Rhodymeniophycidae	4
Gvermi3605	Gvermi_F_g7592	0.0049	0	99	Autosome	Gracilariaceae	5
Gvermi3606	Gvermi_F_g7593	0	0.0053	0.001	PAR	cellular organisms	1
Gvermi3607	Gvermi_F_g7594	0.0132	0.0234	0.5626	Autosome	Rhodymeniophycidae	4
Gvermi3608	Gvermi_F_g7595	0.0084	0.01	0.8324	Autosome	Gracilariaceae	5
Gvermi3609	Gvermi_F_g7596	0	0.003	0.001	Autosome	cellular organisms	1
Gvermi3610	Gvermi_F_g7597	0	0.0029	0.001	Autosome	cellular organisms	1
Gvermi3611	Gvermi_F_g7598	0.0008	0.0069	0.1093	Autosome	Eukaryota	2
Gvermi3612	Gvermi_F_g3912	0.0014	0.0045	0.3153	Autosome	cellular organisms	1
Gvermi3613	Gvermi_F_g3911	0	0.0124	0.001	Autosome	cellular organisms	1
Gvermi3614	Gvermi_F_g3910	0.0017	0.0049	0.338	Autosome	Eukaryota	2
Gvermi3615	Gvermi_F_g3909	0	0	0.3736	PAR	cellular organisms	1
Gvermi3616	Gvermi_F_g3908	0	0	0.5065	Autosome	cellular organisms	1
Gvermi3617	Gvermi_F_g3907	0	0.0025	0.001	PAR	cellular organisms	1
Gvermi3618	Gvermi_F_g3906	0.0084	0.0001	99	Autosome	Gracilariaceae	5
Gvermi3619	Gvermi_F_g3905	0.0018	0	99	Autosome	cellular organisms	1
Gvermi3620	Gvermi_F_g3904	0.0009	0.003	0.2912	Autosome	cellular organisms	1
Gvermi3621	Gvermi_F_g3903	0	0.0159	0.001	Autosome	cellular organisms	1
Gvermi3622	Gvermi_F_g9467	0	0	0.4479	Autosome	cellular organisms	1
Gvermi3623	Gvermi_F_g1466	0.0017	0.0062	0.2672	Autosome	Gracilariaceae	5
Gvermi3624	Gvermi_F_g1467	0.002	0.0068	0.2965	Autosome	Eukaryota	2
Gvermi3625	Gvermi_F_g1468	0	0.0037	0.001	Autosome	cellular organisms	1
Gvermi3626	Gvermi_F_g1469	0.0085	0.019	0.4497	Autosome	Eukaryota	2
Gvermi3627	Gvermi_F_g1470	0	0	0.4654	Autosome	cellular organisms	1
Gvermi3628	Gvermi_F_g1471	0	0.0092	0.001	Autosome	cellular organisms	1
Gvermi3629	Gvermi_F_g6618	0	0	0.001	Autosome	cellular organisms	1
Gvermi3630	Gvermi_F_g6619	0	0	0.001	PAR	Eukaryota	2
Gvermi3631	Gvermi_F_g6620	0.0011	0.0097	0.1116	Autosome	cellular organisms	1
Gvermi3632	Gvermi_F_g6621	0.0032	0.0154	0.2084	Autosome	Gracilariaceae	5
Gvermi3633	Gvermi_F_g9399	0	0.0292	0.001	Autosome	cellular organisms	1
Gvermi3634	Gvermi_F_g9398	0.0005	0.0014	0.3407	Autosome	cellular organisms	1
Gvermi3635	Gvermi_F_g9397	0.0079	0.0629	0.1251	Autosome	Eukaryota	2
Gvermi3636	Gvermi_F_g486	0	0.0101	0.001	Autosome	cellular organisms	1
Gvermi3637	Gvermi_F_g487	0.0009	0.003	0.3146	PAR	Eukaryota	2
Gvermi3638	Gvermi_F_g488	0	0.0157	0.001	Autosome	cellular organisms	1
Gvermi3639	Gvermi_F_g489	0	0	0.462	Autosome	cellular organisms	1
Gvermi3641	Gvermi_F_g11462	0	0.0073	0.001	Autosome	cellular organisms	1
Gvermi3642	Gvermi_F_g11461	0.0024	0.0008	2.9574	PAR	Rhodymeniophycidae	4
Gvermi3643	Gvermi_F_g11460	0	0	0.2587	PAR	cellular organisms	1
Gvermi3644	Gvermi_F_g11459	0.0007	0	99	PAR	cellular organisms	1
Gvermi3645	Gvermi_F_g11458	0	0	0.4816	Autosome	cellular organisms	1
Gvermi3646	Gvermi_F_g11457	0	0.0071	0.001	PAR	cellular organisms	1
Gvermi3647	Gvermi_F_g11456	0	0	0.3647	Autosome	cellular organisms	1
Gvermi3648	Gvermi_F_g11455	0	0.0029	0.001	PAR	cellular organisms	1
Gvermi3649	Gvermi_F_g11454	0	0.0063	0.001	Autosome	cellular organisms	1
Gvermi3650	Gvermi_F_g11453	0.0008	0.0014	0.5338	Autosome	Eukaryota	2
Gvermi3651	Gvermi_F_g11452	0	0	0.3238	Autosome	Gracilariaceae	5
Gvermi3652	Gvermi_F_g9412	0	0	0.3384	PAR	cellular organisms	1
Gvermi3653	Gvermi_F_g9411	0	0	0.426	Autosome	Eukaryota	2
Gvermi3654	Gvermi_F_g9410	0.0005	0.0044	0.1109	Autosome	cellular organisms	1
Gvermi3655	Gvermi_F_g9409	0	0	0.3875	Autosome	Eukaryota	2
Gvermi3656	Gvermi_F_g9408	0	0	0.001	Autosome	cellular organisms	1
Gvermi3657	Gvermi_F_g9407	0.0024	0.0026	0.9108	PAR	cellular organisms	1
Gvermi3658	Gvermi_F_g9406	0.0024	0.0058	0.4156	Autosome	cellular organisms	1
Gvermi3659	Gvermi_F_g9405	0	0	0.001	Autosome	cellular organisms	1
Gvermi3660	Gvermi_F_g9404	0.0007	0.0037	0.186	Autosome	cellular organisms	1
Gvermi3661	Gvermi_F_g9403	0	0	0.3906	Autosome	cellular organisms	1
Gvermi3662	Gvermi_F_g8686	0.0003	0	99	Autosome	cellular organisms	1
Gvermi3663	Gvermi_F_g8687	0	0	0.4197	Autosome	Eukaryota	2
Gvermi3664	Gvermi_F_g8688	0	0	0.3971	Autosome	cellular organisms	1
Gvermi3665	Gvermi_F_g8689	0	0	0.51	Autosome	Gracilariaceae	5
Gvermi3666	Gvermi_F_g9260	0	0.0006	0.001	PAR	cellular organisms	1
Gvermi3667	Gvermi_F_g9261	0	0	0.075	Autosome	cellular organisms	1
Gvermi3668	Gvermi_F_g9262	0	0.0013	0.001	Autosome	Eukaryota	2
Gvermi3669	Gvermi_F_g9263	0	0	0.5165	Autosome	Eukaryota	2
Gvermi3670	Gvermi_F_g9264	0.0012	0	99	Autosome	cellular organisms	1
Gvermi3671	Gvermi_F_g9265	0.002	0	99	Autosome	cellular organisms	1
Gvermi3672	Gvermi_F_g9266	0	0.0028	0.001	Autosome	cellular organisms	1
Gvermi3673	Gvermi_F_g9267	0	0	0.4914	Autosome	cellular organisms	1
Gvermi3674	Gvermi_F_g9268	0.001	0	99	Autosome	cellular organisms	1
Gvermi3675	Gvermi_F_g9269	0	0	0.7103	Autosome	cellular organisms	1
Gvermi3676	Gvermi_F_g9270	0	0	0.4204	Autosome	Gracilariaceae	5
Gvermi3677	Gvermi_F_g9271	0	0	0.4669	Autosome	Gracilariaceae	5
Gvermi3678	Gvermi_F_g9272	0	0	0.3194	Autosome	cellular organisms	1
Gvermi3679	Gvermi_F_g9273	0.0014	0	99	Autosome	Gracilariaceae	5
Gvermi3680	Gvermi_F_g906	0	0	0.4512	Autosome	cellular organisms	1
Gvermi3681	Gvermi_F_g905	0	0	0.4145	Autosome	cellular organisms	1
Gvermi3682	Gvermi_F_g904	0	0	0.4006	PAR	cellular organisms	1
Gvermi3683	Gvermi_F_g903	0	0.0042	0.001	Autosome	cellular organisms	1
Gvermi3684	Gvermi_F_g902	0.0031	0	99	PAR	Rhodophyta	3
Gvermi3685	Gvermi_F_g901	0	0	0.512	Autosome	cellular organisms	1
Gvermi3686	Gvermi_F_g900	0.0043	0.0139	0.3112	Autosome	Rhodophyta	3
Gvermi3687	Gvermi_F_g899	0	0.0063	0.001	PAR	cellular organisms	1
Gvermi3688	Gvermi_F_g898	0	0.0106	0.001	PAR	cellular organisms	1
Gvermi3689	Gvermi_F_g897	0	0	0.3935	Autosome	Gracilariaceae	5
Gvermi3690	Gvermi_F_g896	0	0.0031	0.001	Autosome	Eukaryota	2
Gvermi3691	Gvermi_F_g895	0	0.003	0.001	PAR	cellular organisms	1
Gvermi3692	Gvermi_F_g894	0	0	0.001	Autosome	cellular organisms	1
Gvermi3693	Gvermi_F_g9192	0	0	0.4347	Autosome	Eukaryota	2
Gvermi3694	Gvermi_F_g9193	0	0	99	Autosome	cellular organisms	1
Gvermi3695	Gvermi_F_g9194	0	0	0.4673	Autosome	Eukaryota	2
Gvermi3696	Gvermi_F_g9195	0	0	0.3969	PAR	Rhodophyta	3
Gvermi3697	Gvermi_F_g9196	0	0	0.5106	PAR	cellular organisms	1
Gvermi3698	Gvermi_F_g9197	0	0	0.5072	Autosome	cellular organisms	1
Gvermi3699	Gvermi_F_g9198	0	0	0.4575	Autosome	Eukaryota	2
Gvermi3700	Gvermi_F_g9199	0	0	0.3871	PAR	Eukaryota	2
Gvermi3701	Gvermi_F_g9200	0	0	0.3986	Autosome	Eukaryota	2
Gvermi3702	Gvermi_F_g9201	0	0	0.3632	Autosome	cellular organisms	1
Gvermi3703	Gvermi_F_g9202	0	0	0.4873	Autosome	cellular organisms	1
Gvermi3704	Gvermi_F_g9203	0	0	0.4815	PAR	Eukaryota	2
Gvermi3705	Gvermi_F_g9204	0	0	0.3695	Autosome	cellular organisms	1
Gvermi3706	Gvermi_F_g9205	0	0	0.001	Autosome	Eukaryota	2
Gvermi3707	Gvermi_F_g9206	0	0	0.304	Autosome	Eukaryota	2
Gvermi3708	Gvermi_F_g9207	0	0	0.4185	Autosome	Gracilariaceae	5
Gvermi3709	Gvermi_F_g9208	0	0	0.001	PAR	cellular organisms	1
Gvermi3710	Gvermi_F_g9209	0	0	0.5008	Autosome	cellular organisms	1
Gvermi3711	Gvermi_F_g9210	0	0	0.5203	Autosome	Eukaryota	2
Gvermi3712	Gvermi_F_g9211	0	0.0174	0.001	Autosome	Rhodophyta	3
Gvermi3713	Gvermi_F_g9212	0	0.0099	0.001	Autosome	Eukaryota	2
Gvermi3714	Gvermi_F_g9213	0.0019	0	99	Autosome	cellular organisms	1
Gvermi3715	Gvermi_F_g9214	0.0017	0.0046	0.3638	Autosome	cellular organisms	1
Gvermi3716	Gvermi_F_g9215	0	0.007	0.001	Autosome	cellular organisms	1
Gvermi3717	Gvermi_F_g6225	0	0	0.2203	Autosome	cellular organisms	1
Gvermi3718	Gvermi_F_g6224	0	0	0.5081	Autosome	cellular organisms	1
Gvermi3719	Gvermi_F_g6223	0	0	0.001	Autosome	cellular organisms	1
Gvermi3720	Gvermi_F_g6222	0	0	0.001	Autosome	cellular organisms	1
Gvermi3721	Gvermi_F_g7280	0	0	26.1657	Autosome	cellular organisms	1
Gvermi3722	Gvermi_F_g7281	0	0	0.001	Autosome	cellular organisms	1
Gvermi3723	Gvermi_F_g4790	0	0	0.001	PAR	Eukaryota	2
Gvermi3724	Gvermi_F_g4791	0	0	0.3865	Autosome	Gracilariaceae	5
Gvermi3725	Gvermi_F_g4792	0	0	0.4205	Autosome	cellular organisms	1
Gvermi3726	Gvermi_F_g3265	0	0	0.001	Autosome	Eukaryota	2
Gvermi3727	Gvermi_F_g3266	0	0	0.324	Autosome	cellular organisms	1
Gvermi3728	Gvermi_F_g3267	0	0	0.5235	Autosome	cellular organisms	1
Gvermi3729	Gvermi_F_g3268	0	0	0.001	Autosome	Gracilariaceae	5
Gvermi3730	Gvermi_F_g3269	0	0	0.3953	PAR	cellular organisms	1
Gvermi3731	Gvermi_F_g8260	0	0	0.4	Autosome	Eukaryota	2
Gvermi3732	Gvermi_F_g6609	0	0	0.4518	PAR	Gracilariaceae	5
Gvermi3733	Gvermi_F_g6608	0	0	0.4445	PAR	cellular organisms	1
Gvermi3734	Gvermi_F_g6607	0	0	0.3866	Autosome	cellular organisms	1
Gvermi3735	Gvermi_F_g6606	0	0	0.001	Autosome	Eukaryota	2
Gvermi3736	Gvermi_F_g6605	0	0	0.3893	Autosome	cellular organisms	1
Gvermi3737	Gvermi_F_g6604	0	0	0.3235	Autosome	cellular organisms	1
Gvermi3738	Gvermi_F_g6603	0	0	0.001	Autosome	cellular organisms	1
Gvermi3739	Gvermi_F_g6602	0	0	0.4048	Autosome	cellular organisms	1
Gvermi3740	Gvermi_F_g6601	0	0	0.4619	Autosome	cellular organisms	1
Gvermi3741	Gvermi_F_g6600	0	0	0.4723	PAR	cellular organisms	1
Gvermi3742	Gvermi_F_g6599	0	0	0.5052	Autosome	cellular organisms	1
Gvermi3743	Gvermi_F_g6598	0	0	0.4946	Autosome	Eukaryota	2
Gvermi3744	Gvermi_F_g6597	0	0	0.461	Autosome	cellular organisms	1
Gvermi3745	Gvermi_F_g7041	0	0	0.4585	Autosome	cellular organisms	1
Gvermi3746	Gvermi_F_g7042	0	0	0.001	Autosome	Gracilariaceae	5
Gvermi3747	Gvermi_F_g7043	0	0	0.4016	Autosome	Gracilariaceae	5
Gvermi3748	Gvermi_F_g7044	0	0	0.4243	Autosome	cellular organisms	1
Gvermi3749	Gvermi_F_g7045	0	0	0.3902	Autosome	cellular organisms	1
Gvermi3750	Gvermi_F_g7046	0	0	0.4772	PAR	cellular organisms	1
Gvermi3751	Gvermi_F_g7047	0	0.0041	0.001	Autosome	cellular organisms	1
Gvermi3752	Gvermi_F_g7048	0	0	0.442	PAR	cellular organisms	1
Gvermi3753	Gvermi_F_g7049	0	0	0.4798	Autosome	cellular organisms	1
Gvermi3754	Gvermi_F_g7050	0	0	0.3682	PAR	cellular organisms	1
Gvermi3755	Gvermi_F_g7051	0	0	0.4995	Autosome	Eukaryota	2
Gvermi3756	Gvermi_F_g11362	0	0	0.5166	Autosome	Rhodymeniophycidae	4
Gvermi3757	Gvermi_F_g11301	0	0	0.3756	Autosome	cellular organisms	1
Gvermi3758	Gvermi_F_g11300	0	0	0.4273	Autosome	Eukaryota	2
Gvermi3759	Gvermi_F_g11299	0	0	0.001	PAR	cellular organisms	1
Gvermi3760	Gvermi_F_g11298	0	0	0.3977	Autosome	cellular organisms	1
Gvermi3761	Gvermi_F_g11296	0.0285	0.237	0.1204	Autosome	cellular organisms	1
Gvermi3763	Gvermi_F_g11295	0	0	0.3853	Autosome	Eukaryota	2
Gvermi3764	Gvermi_F_g11294	0	0	0.4006	Autosome	cellular organisms	1
Gvermi3765	Gvermi_F_g11293	0	0	4.0066	Autosome	Gracilariaceae	5
Gvermi3766	Gvermi_F_g11292	0	0	0.437	Autosome	Rhodymeniophycidae	4
Gvermi3767	Gvermi_F_g11291	0	0	0.001	Autosome	cellular organisms	1
Gvermi3768	Gvermi_F_g11290	0	0	0.1954	Autosome	Eukaryota	2
Gvermi3769	Gvermi_F_g11289	0	0	0.001	Autosome	Eukaryota	2
Gvermi3770	Gvermi_F_g11288	0	0	0.001	Autosome	cellular organisms	1
Gvermi3771	Gvermi_F_g11287	0	0	0.3938	Autosome	Rhodymeniophycidae	4
Gvermi3772	Gvermi_F_g11286	0	0	0.4758	Autosome	cellular organisms	1
Gvermi3773	Gvermi_F_g11285	0	0	0.4825	PAR	cellular organisms	1
Gvermi3774	Gvermi_F_g11284	0	0	0.001	Autosome	Gracilariaceae	5
Gvermi3775	Gvermi_F_g11283	0	0.0008	0.001	Autosome	Rhodophyta	3
Gvermi3776	Gvermi_F_g11282	0	0	0.001	Autosome	cellular organisms	1
Gvermi3777	Gvermi_F_g11281	0	0	0.4228	Autosome	Rhodymeniophycidae	4
Gvermi3778	Gvermi_F_g11280	0	0	0.4352	Autosome	cellular organisms	1
Gvermi3779	Gvermi_F_g11279	0	0	0.2348	Autosome	Eukaryota	2
Gvermi3780	Gvermi_F_g11278	0	0	0.3583	PAR	cellular organisms	1
Gvermi3781	Gvermi_F_g11277	0	0	0.3966	Autosome	cellular organisms	1
Gvermi3782	Gvermi_F_g11276	0	0	0.4392	Autosome	Eukaryota	2
Gvermi3783	Gvermi_F_g11275	0.003	0	99	Autosome	Rhodophyta	3
Gvermi3784	Gvermi_F_g11274	0.0007	0.0155	0.0481	Autosome	cellular organisms	1
Gvermi3785	Gvermi_F_g11273	0.0012	0.009	0.1314	Autosome	cellular organisms	1
Gvermi3786	Gvermi_F_g11272	0	0	7.8411	Autosome	Eukaryota	2
Gvermi3787	Gvermi_F_g11271	0	0.0152	0.001	Autosome	cellular organisms	1
Gvermi3788	Gvermi_F_g643	0	0	0.001	PAR	cellular organisms	1
Gvermi3789	Gvermi_F_g642	0	0	0.451	Autosome	Rhodophyta	3
Gvermi3790	Gvermi_F_g3980	0.0053	0.0001	99	PAR	cellular organisms	1
Gvermi3791	Gvermi_F_g3979	0.0011	0	99	PAR	cellular organisms	1
Gvermi3792	Gvermi_F_g3978	0	0.0013	0.001	Autosome	cellular organisms	1
Gvermi3793	Gvermi_F_g3977	0	0	0.001	Autosome	Gracilariaceae	5
Gvermi3794	Gvermi_F_g3976	0.0005	0.0062	0.0757	Autosome	Eukaryota	2
Gvermi3795	Gvermi_F_g3975	0.0011	0.0051	0.2255	Autosome	cellular organisms	1
Gvermi3796	Gvermi_F_g3974	0	0	0.001	Autosome	Gracilariaceae	5
Gvermi3797	Gvermi_F_g3973	0.0051	0.0001	99	Autosome	cellular organisms	1
Gvermi3798	Gvermi_F_g2793	0	0	0.4108	Autosome	Gracilariaceae	5
Gvermi3799	Gvermi_F_g3660	0	0	0.001	Autosome	cellular organisms	1
Gvermi3800	Gvermi_F_g1092	0	0	0.5	Autosome	Gracilariaceae	5
Gvermi3801	Gvermi_F_g1093	0.0079	0.0001	83.9944	Autosome	cellular organisms	1
Gvermi3802	Gvermi_F_g1094	0.0031	0.0112	0.2762	Autosome	cellular organisms	1
Gvermi3803	Gvermi_F_g1095	0	0.006	0.001	Autosome	cellular organisms	1
Gvermi3804	Gvermi_F_g1096	0	0	0.4038	Autosome	cellular organisms	1
Gvermi3805	Gvermi_F_g1097	0	0	44.9029	Autosome	cellular organisms	1
Gvermi3806	Gvermi_F_g1098	0	0.0008	0.001	Autosome	cellular organisms	1
Gvermi3807	Gvermi_F_g1099	0	0	0.3829	Autosome	cellular organisms	1
Gvermi3808	Gvermi_F_g1100	0.0028	0.004	0.7042	Autosome	Rhodophyta	3
Gvermi3809	Gvermi_F_g1101	0	0	0.4043	Autosome	Eukaryota	2
Gvermi3810	Gvermi_F_g1102	0.0024	0.0056	0.4341	Autosome	cellular organisms	1
Gvermi3811	Gvermi_F_g1103	0.0011	0.0077	0.1403	Autosome	cellular organisms	1
Gvermi3812	Gvermi_F_g1104	0.0017	0.0148	0.1122	Autosome	cellular organisms	1
Gvermi3813	Gvermi_F_g1105	0	0	0.5069	PAR	Gracilariaceae	5
Gvermi3814	Gvermi_F_g1106	0	0	0.3964	Autosome	Eukaryota	2
Gvermi3815	Gvermi_F_g1107	0	0.0061	0.001	Autosome	Eukaryota	2
Gvermi3816	Gvermi_F_g1108	0.0035	0.0094	0.3759	Autosome	cellular organisms	1
Gvermi3817	Gvermi_F_g1109	0	0	0.3746	Autosome	Gracilariaceae	5
Gvermi3818	Gvermi_F_g1110	0	0	0.3383	PAR	cellular organisms	1
Gvermi3819	Gvermi_F_g1111	0	0.0055	0.001	Autosome	cellular organisms	1
Gvermi3820	Gvermi_F_g1112	0	0.0024	0.001	Autosome	cellular organisms	1
Gvermi3821	Gvermi_F_g10491	0	0	0.001	PAR	Gracilariaceae	5
Gvermi3822	Gvermi_F_g10492	0.0015	0.0094	0.1577	Autosome	cellular organisms	1
Gvermi3823	Gvermi_F_g10493	0.0058	0.0001	99	PAR	Gracilariaceae	5
Gvermi3824	Gvermi_F_g10494	0.0021	0.0205	0.1026	Autosome	cellular organisms	1
Gvermi3825	Gvermi_F_g10495	0	0.0313	0.001	PAR	cellular organisms	1
Gvermi3826	Gvermi_F_g10496	0	0.0041	0.001	Autosome	cellular organisms	1
Gvermi3827	Gvermi_F_g10497	0.0014	0.0231	0.0615	PAR	cellular organisms	1
Gvermi3828	Gvermi_F_g10498	0	0	0.4882	Autosome	Gracilariaceae	5
Gvermi3829	Gvermi_F_g10499	0	0.0075	0.001	Autosome	cellular organisms	1
Gvermi3830	Gvermi_F_g10500	0.0011	0.0091	0.1191	Autosome	cellular organisms	1
Gvermi3831	Gvermi_F_g10501	0	0	0.001	Autosome	cellular organisms	1
Gvermi3832	Gvermi_F_g2390	0.0006	0	99	PAR	cellular organisms	1
Gvermi3833	Gvermi_F_g2856	0	0.0131	0.001	Autosome	cellular organisms	1
Gvermi3834	Gvermi_F_g4857	0	0.0397	0.001	PAR	cellular organisms	1
Gvermi3835	Gvermi_F_g1912	0	0.0037	0.001	Autosome	cellular organisms	1
Gvermi3836	Gvermi_F_g1913	0.0022	0.0206	0.1052	Autosome	cellular organisms	1
Gvermi3837	Gvermi_F_g1914	0.0006	0.0112	0.0501	Autosome	Eukaryota	2
Gvermi3838	Gvermi_F_g1915	0.0019	0	99	Autosome	Gracilariaceae	5
Gvermi3839	Gvermi_F_g1916	0	0.0045	0.001	Autosome	cellular organisms	1
Gvermi3840	Gvermi_F_g1917	0.0014	0.0123	0.1164	Autosome	Eukaryota	2
Gvermi3841	Gvermi_F_g1918	0.0006	0	99	Autosome	cellular organisms	1
Gvermi3842	Gvermi_F_g1919	0	0.0083	0.001	Autosome	cellular organisms	1
Gvermi3843	Gvermi_F_g1920	0	0	0.4604	PAR	cellular organisms	1
Gvermi3844	Gvermi_F_g1921	0	0	0.001	Autosome	cellular organisms	1
Gvermi3845	Gvermi_F_g1922	0	0	0.001	Autosome	cellular organisms	1
Gvermi3846	Gvermi_F_g1923	0	0	0.4428	PAR	cellular organisms	1
Gvermi3847	Gvermi_F_g1924	0.0039	0.0082	0.4787	Autosome	Rhodymeniophycidae	4
Gvermi3848	Gvermi_F_g1925	0.005	0.0212	0.2359	Autosome	Gracilariaceae	5
Gvermi3849	Gvermi_F_g1926	0	0	0.3649	Autosome	cellular organisms	1
Gvermi3850	Gvermi_F_g1927	0	0	0.3675	PAR	Eukaryota	2
Gvermi3851	Gvermi_F_g1928	0.0024	0.013	0.1814	Autosome	cellular organisms	1
Gvermi3852	Gvermi_F_g1929	0.0016	0.0044	0.3513	Autosome	cellular organisms	1
Gvermi3853	Gvermi_F_g1930	0	0	0.4038	PAR	cellular organisms	1
Gvermi3854	Gvermi_F_g1931	0	0.0074	0.001	Autosome	cellular organisms	1
Gvermi3855	Gvermi_F_g1932	0.0038	0.0143	0.2695	Autosome	Rhodymeniophycidae	4
Gvermi3856	Gvermi_F_g1933	0	0.0149	0.001	Autosome	cellular organisms	1
Gvermi3857	Gvermi_F_g1934	0	0.0236	0.001	Autosome	cellular organisms	1
Gvermi3858	Gvermi_F_g1935	0.0033	0.0171	0.19	Autosome	cellular organisms	1
Gvermi3859	Gvermi_F_g1936	0	0.0108	0.001	Autosome	cellular organisms	1
Gvermi3860	Gvermi_F_g1937	0	0.0157	0.001	PAR	cellular organisms	1
Gvermi3861	Gvermi_F_g1938	0.0023	0.0056	0.4143	PAR	cellular organisms	1
Gvermi3862	Gvermi_F_g1939	0.0037	0.0092	0.4078	PAR	cellular organisms	1
Gvermi3863	Gvermi_F_g1940	0	0.0089	0.001	PAR	Eukaryota	2
Gvermi3864	Gvermi_F_g1941	0	0.023	0.001	PAR	cellular organisms	1
Gvermi3865	Gvermi_F_g1942	0.0023	0.0049	0.4586	Autosome	cellular organisms	1
Gvermi3866	Gvermi_F_g1943	0.0028	0.0152	0.1827	Autosome	Eukaryota	2
Gvermi3867	Gvermi_F_g1944	0.0024	0.0078	0.3139	PAR	cellular organisms	1
Gvermi3868	Gvermi_F_g1945	0	0	0.5053	Autosome	cellular organisms	1
Gvermi3869	Gvermi_F_g1946	0	0	0.4321	PAR	cellular organisms	1
Gvermi3870	Gvermi_F_g1947	0	0	0.473	Autosome	cellular organisms	1
Gvermi3871	Gvermi_F_g1948	0.0007	0.0036	0.1955	Autosome	cellular organisms	1
Gvermi3872	Gvermi_F_g1949	0	0.0223	0.001	Autosome	cellular organisms	1
Gvermi3873	Gvermi_F_g3167	0.0025	0.0041	0.6027	PAR	cellular organisms	1
Gvermi3874	Gvermi_F_g3166	0.0016	0.0186	0.0853	Autosome	cellular organisms	1
Gvermi3875	Gvermi_F_g3165	0.0057	0.0094	0.6145	Autosome	Eukaryota	2
Gvermi3876	Gvermi_F_g3164	0.001	0.0055	0.1859	Autosome	Rhodymeniophycidae	4
Gvermi3878	Gvermi_F_g9242	0	0.0072	0.001	Autosome	cellular organisms	1
Gvermi3879	Gvermi_F_g6553	0.0023	0.0093	0.252	PAR	cellular organisms	1
Gvermi3880	Gvermi_F_g6552	0.0022	0.0199	0.1125	Autosome	cellular organisms	1
Gvermi3881	Gvermi_F_g6551	0.003	0.0281	0.1082	Autosome	cellular organisms	1
Gvermi3882	Gvermi_F_g7270	0	0	0.5305	PAR	cellular organisms	1
Gvermi3883	Gvermi_F_g6345	0.0008	0.0865	0.0092	Autosome	cellular organisms	1
Gvermi3884	Gvermi_F_g6344	0.0007	0.0013	0.5127	Autosome	Eukaryota	2
Gvermi3885	Gvermi_F_g6343	0.0006	0.003	0.1924	PAR	cellular organisms	1
Gvermi3886	Gvermi_F_g6342	0.001	0.0027	0.387	Autosome	cellular organisms	1
Gvermi3887	Gvermi_F_g6341	0	0.0062	0.001	PAR	cellular organisms	1
Gvermi3888	Gvermi_F_g6340	0	0	0.001	Autosome	Eukaryota	2
Gvermi3889	Gvermi_F_g6339	0.0033	0.0189	0.1734	Autosome	cellular organisms	1
Gvermi3890	Gvermi_F_g6338	0	0	0.001	Autosome	Gracilariaceae	5
Gvermi3891	Gvermi_F_g6337	0.001	0.0068	0.1465	Autosome	cellular organisms	1
Gvermi3892	Gvermi_F_g6336	0	0	0.4524	Autosome	cellular organisms	1
Gvermi3893	Gvermi_F_g6335	0	0	0.001	Autosome	cellular organisms	1
Gvermi3894	Gvermi_F_g6334	0	0	0.4356	Autosome	Eukaryota	2
Gvermi3895	Gvermi_F_g6333	0	0	0.3377	PAR	cellular organisms	1
Gvermi3896	Gvermi_F_g6332	0.0008	0	99	PAR	cellular organisms	1
Gvermi3897	Gvermi_F_g6331	0.0011	0	99	Autosome	Eukaryota	2
Gvermi3898	Gvermi_F_g6330	0	0	0.4402	Autosome	cellular organisms	1
Gvermi3900	Gvermi_F_g6328	0	0	0.001	Autosome	cellular organisms	1
Gvermi3901	Gvermi_F_g6327	0	0	0.001	Autosome	Rhodymeniophycidae	4
Gvermi3902	Gvermi_F_g6326	0	0	0.414	Autosome	cellular organisms	1
Gvermi3903	Gvermi_F_g3407	0	0.003	0.001	Autosome	cellular organisms	1
Gvermi3904	Gvermi_F_g3406	0	0	0.001	Autosome	cellular organisms	1
Gvermi3905	Gvermi_F_g3405	0.0002	0.0016	0.1398	Autosome	Rhodymeniophycidae	4
Gvermi3906	Gvermi_F_g3404	0	0.0239	0.001	Autosome	Rhodophyta	3
Gvermi3907	Gvermi_F_g3403	0	0.0036	0.001	PAR	Eukaryota	2
Gvermi3908	Gvermi_F_g3402	0.001	0	99	Autosome	Rhodymeniophycidae	4
Gvermi3909	Gvermi_F_g7957	0.0008	0.0096	0.0846	Autosome	cellular organisms	1
Gvermi3910	Gvermi_F_g7956	0.0054	0.017	0.3159	Autosome	cellular organisms	1
Gvermi3911	Gvermi_F_g7955	0.0015	0.0031	0.4974	PAR	cellular organisms	1
Gvermi3912	Gvermi_F_g7954	0	0	0.482	PAR	cellular organisms	1
Gvermi3913	Gvermi_F_g7953	0	0	0.5103	PAR	cellular organisms	1
Gvermi3914	Gvermi_F_g7952	0	0	0.001	PAR	cellular organisms	1
Gvermi3915	Gvermi_F_g7951	0	0	0.4053	Autosome	cellular organisms	1
Gvermi3916	Gvermi_F_g7950	0.002	0	99	Autosome	cellular organisms	1
Gvermi3917	Gvermi_F_g2806	0	0	0.4372	Autosome	Eukaryota	2
Gvermi3918	Gvermi_F_g2807	0.0017	0	99	Autosome	cellular organisms	1
Gvermi3919	Gvermi_F_g2808	0.0008	0.0069	0.119	Autosome	cellular organisms	1
Gvermi3920	Gvermi_F_g1689	0	0.003	0.001	PAR	cellular organisms	1
Gvermi3921	Gvermi_F_g1690	0.0008	0.0064	0.13	Autosome	cellular organisms	1
Gvermi3922	Gvermi_F_g3128	0	0.0018	0.001	PAR	cellular organisms	1
Gvermi3923	Gvermi_F_g3129	0	0.0028	0.001	PAR	cellular organisms	1
Gvermi3924	Gvermi_F_g5573	0	0	0.001	Autosome	Gracilariaceae	5
Gvermi3925	Gvermi_F_g5574	0	0	0.001	Autosome	cellular organisms	1
Gvermi3926	Gvermi_F_g5575	0	0.0013	0.001	Autosome	cellular organisms	1
Gvermi3927	Gvermi_F_g5576	0	0	0.4032	PAR	Gracilariaceae	5
Gvermi3928	Gvermi_F_g5577	0	0.0034	0.001	Autosome	cellular organisms	1
Gvermi3929	Gvermi_F_g9498	0.0008	0.0043	0.1967	Autosome	Gracilariaceae	5
Gvermi3930	Gvermi_F_g9497	0.0017	0.0057	0.3037	Autosome	cellular organisms	1
Gvermi3931	Gvermi_F_g9496	0.002	0.0034	0.5884	Autosome	cellular organisms	1
Gvermi3932	Gvermi_F_g9495	0	0	0.001	PAR	cellular organisms	1
Gvermi3933	Gvermi_F_g9494	0	0.0056	0.001	Autosome	cellular organisms	1
Gvermi3934	Gvermi_F_g9493	0.0031	0	99	PAR	Eukaryota	2
Gvermi3935	Gvermi_F_g2650	0	0	0.4614	Autosome	cellular organisms	1
Gvermi3936	Gvermi_F_g2651	0	0.0171	0.001	Autosome	cellular organisms	1
Gvermi3937	Gvermi_F_g7649	0.0026	0.0036	0.705	PAR	cellular organisms	1
Gvermi4063	Gvermi_F_g10419	0.0099	0.0053	1.8513	Autosome	cellular organisms	1
Gvermi4064	Gvermi_F_g10420	0.0015	0.0093	0.165	Autosome	cellular organisms	1
Gvermi4065	Gvermi_F_g10421	0.0027	0.0038	0.6968	Autosome	cellular organisms	1
Gvermi4066	Gvermi_F_g10422	0	0	0.4315	Autosome	cellular organisms	1
Gvermi4067	Gvermi_F_g10423	0	0	0.3823	Autosome	cellular organisms	1
Gvermi4068	Gvermi_F_g10424	0	0	0.4623	Autosome	Eukaryota	2
Gvermi4069	Gvermi_F_g10425	0.0016	0	99	Autosome	cellular organisms	1
Gvermi4070	Gvermi_F_g1300	0.0255	0.0612	0.4172	Autosome	cellular organisms	1
Gvermi4071	Gvermi_F_g9108	0.0023	0.0069	0.3299	Autosome	Eukaryota	2
Gvermi4072	Gvermi_F_g9109	0	0.0133	0.001	Autosome	cellular organisms	1
Gvermi4074	Gvermi_F_g9828	0.0006	0	99	Autosome	cellular organisms	1
Gvermi4075	Gvermi_F_g9827	0.0036	0.0134	0.2724	Autosome	cellular organisms	1
Gvermi4076	Gvermi_F_g9826	0	0.0031	0.001	Autosome	Gracilariaceae	5
Gvermi4077	Gvermi_F_g9825	0	0.0035	0.001	Autosome	Eukaryota	2
Gvermi4078	Gvermi_F_g9824	0	0	0.001	Autosome	Eukaryota	2
Gvermi4079	Gvermi_F_g9823	0.0011	0.0021	0.5135	Autosome	cellular organisms	1
Gvermi4080	Gvermi_F_g9822	0.0004	0.002	0.187	Autosome	Rhodymeniophycidae	4
Gvermi4081	Gvermi_F_g9821	0	0	0.4755	Autosome	cellular organisms	1
Gvermi4082	Gvermi_F_g9820	0.0017	0.0048	0.3523	Autosome	cellular organisms	1
Gvermi4083	Gvermi_F_g9819	0	0.0039	0.001	Autosome	Rhodymeniophycidae	4
Gvermi4084	Gvermi_F_g9818	0	0.0019	0.001	Autosome	Gracilariaceae	5
Gvermi4085	Gvermi_F_g6642	0	0.0073	0.001	Autosome	cellular organisms	1
Gvermi4086	Gvermi_F_g6643	0	0	0.001	Autosome	Eukaryota	2
Gvermi4087	Gvermi_F_g6644	0	0	0.001	Autosome	Gracilariaceae	5
Gvermi4088	Gvermi_F_g6645	0	0	0.001	Autosome	Eukaryota	2
Gvermi4089	Gvermi_F_g6646	0	0.0018	0.001	Autosome	cellular organisms	1
Gvermi4090	Gvermi_F_g6647	0.0008	0.0015	0.5148	Autosome	cellular organisms	1
Gvermi4091	Gvermi_F_g6648	0	0.0086	0.001	Autosome	cellular organisms	1
Gvermi4092	Gvermi_F_g1874	0.0016	0.0033	0.4876	Autosome	cellular organisms	1
Gvermi4093	Gvermi_F_g1873	0.0024	0.0123	0.1924	Autosome	Rhodymeniophycidae	4
Gvermi4094	Gvermi_F_g1872	0.0045	0.0029	1.588	Autosome	Gracilariaceae	5
Gvermi4095	Gvermi_F_g5516	0	0	0.4801	Autosome	Gracilariaceae	5
Gvermi4096	Gvermi_F_g5517	0	0.0061	0.001	Autosome	Gracilariaceae	5
Gvermi4097	Gvermi_F_g5518	0.0015	0	99	Autosome	cellular organisms	1
Gvermi4098	Gvermi_F_g5519	0.0048	0.008	0.6074	Autosome	Eukaryota	2
Gvermi4099	Gvermi_F_g5520	0	0.0066	0.001	Autosome	Gracilariaceae	5
Gvermi4100	Gvermi_F_g5521	0.0011	0.0032	0.3364	Autosome	Eukaryota	2
Gvermi4101	Gvermi_F_g5522	0	0	0.3044	Autosome	cellular organisms	1
Gvermi4102	Gvermi_F_g5523	0.0004	0.0012	0.3467	Autosome	cellular organisms	1
Gvermi4103	Gvermi_F_g5524	0.0007	0	99	Autosome	cellular organisms	1
Gvermi4104	Gvermi_F_g5525	0	0	0.4234	Autosome	cellular organisms	1
Gvermi4105	Gvermi_F_g5526	0.004	0.0064	0.6192	Autosome	Possible contamination or HGT	NA
Gvermi4106	Gvermi_F_g5527	0.0008	0	99	Autosome	cellular organisms	1
Gvermi4107	Gvermi_F_g5528	0	0	0.4701	Autosome	Rhodophyta	3
Gvermi4108	Gvermi_F_g5529	0	0.002	0.001	Autosome	cellular organisms	1
Gvermi4109	Gvermi_F_g5530	0	0	99	Autosome	Gracilariaceae	5
Gvermi4110	Gvermi_F_g5531	0	0	0.3038	Autosome	cellular organisms	1
Gvermi4111	Gvermi_F_g5532	0.0012	0	99	Autosome	cellular organisms	1
Gvermi4112	Gvermi_F_g5533	0	0	0.3694	Autosome	cellular organisms	1
Gvermi4113	Gvermi_F_g5534	0	0	0.001	Autosome	cellular organisms	1
Gvermi4114	Gvermi_F_g5535	0	0	0.4304	Autosome	cellular organisms	1
Gvermi4115	Gvermi_F_g2278	0.0021	0	99	Autosome	cellular organisms	1
Gvermi4116	Gvermi_F_g2277	0.0046	0	99	Autosome	cellular organisms	1
Gvermi4117	Gvermi_F_g8339	0.0096	0.0001	99	Autosome	Eukaryota	2
Gvermi4118	Gvermi_F_g1172	0.0014	0.0014	1.0019	Autosome	cellular organisms	1
Gvermi4119	Gvermi_F_g1171	0	0.0014	0.001	Autosome	cellular organisms	1
Gvermi4120	Gvermi_F_g1170	0	0	0.5172	Autosome	Eukaryota	2
Gvermi4121	Gvermi_F_g1169	0	0.002	0.001	Autosome	Gracilariaceae	5
Gvermi4122	Gvermi_F_g1168	0	0	0.4592	Autosome	cellular organisms	1
Gvermi4123	Gvermi_F_g1167	0	0	0.001	Autosome	cellular organisms	1
Gvermi4124	Gvermi_F_g1166	0	0	0.2877	Autosome	cellular organisms	1
Gvermi4125	Gvermi_F_g1761	0.0182	0.0563	0.3226	Autosome	Rhodymeniophycidae	4
Gvermi4126	Gvermi_F_g2481	0	0.0001	0.001	Autosome	Gracilariaceae	5
Gvermi4127	Gvermi_F_g2482	0.0004	0.0005	0.8284	Autosome	cellular organisms	1
Gvermi4128	Gvermi_F_g2483	0.0016	0.0047	0.3352	Autosome	cellular organisms	1
Gvermi4129	Gvermi_F_g2484	0	0.0091	0.001	Autosome	Rhodophyta	3
Gvermi4130	Gvermi_F_g2485	0	0	0.001	Autosome	Gracilariaceae	5
Gvermi4131	Gvermi_F_g2486	0	0	0.3006	Autosome	cellular organisms	1
Gvermi4132	Gvermi_F_g2487	0	0.0205	0.001	Autosome	cellular organisms	1
Gvermi4133	Gvermi_F_g2488	0.0044	0.0092	0.4737	Autosome	cellular organisms	1
Gvermi4134	Gvermi_F_g7066	0.0028	0.011	0.2516	Autosome	cellular organisms	1
Gvermi4135	Gvermi_F_g848	0.0005	0.0203	0.027	Autosome	cellular organisms	1
Gvermi4136	Gvermi_F_g849	0.0014	0.0146	0.0948	Autosome	cellular organisms	1
Gvermi4137	Gvermi_F_g850	0	0	0.3735	Autosome	Gracilariaceae	5
Gvermi4138	Gvermi_F_g851	0.0013	0	99	Autosome	cellular organisms	1
Gvermi4139	Gvermi_F_g852	0	0.019	0.001	Autosome	cellular organisms	1
Gvermi4140	Gvermi_F_g853	0.0024	0.0092	0.2648	Autosome	cellular organisms	1
Gvermi4141	Gvermi_F_g854	0.0423	0.0676	0.6259	Autosome	cellular organisms	1
Gvermi4142	Gvermi_F_g6732	0.0061	0.0158	0.3845	Autosome	cellular organisms	1
Gvermi4143	Gvermi_F_g6731	0.0095	0.0234	0.405	Autosome	Possible contamination or HGT	NA
Gvermi4144	Gvermi_F_g6730	0	0.0039	0.001	Autosome	Eukaryota	2
Gvermi4145	Gvermi_F_g6729	0.0022	0.0062	0.3479	Autosome	Rhodymeniophycidae	4
Gvermi4146	Gvermi_F_g6728	0.0013	0.0087	0.1514	Autosome	cellular organisms	1
Gvermi4147	Gvermi_F_g6727	0	0.0172	0.001	Autosome	cellular organisms	1
Gvermi4148	Gvermi_F_g6726	0	0	0.001	Autosome	cellular organisms	1
Gvermi4149	Gvermi_F_g6725	0	0.0033	0.001	Autosome	cellular organisms	1
Gvermi4150	Gvermi_F_g6724	0.0025	0.0038	0.6635	Autosome	cellular organisms	1
Gvermi4151	Gvermi_F_g5919	0.0028	0.0237	0.1189	Autosome	cellular organisms	1
Gvermi4152	Gvermi_F_g3509	0	0.0067	0.001	Autosome	cellular organisms	1
Gvermi4153	Gvermi_F_g3508	0.0013	0.0049	0.2604	Autosome	cellular organisms	1
Gvermi4154	Gvermi_F_g3507	0.0097	0.0001	99	Autosome	Rhodophyta	3
Gvermi4155	Gvermi_F_g9549	0.0037	0.0099	0.3711	Autosome	cellular organisms	1
Gvermi4156	Gvermi_F_g9548	0.0029	0	99	Autosome	cellular organisms	1
Gvermi4157	Gvermi_F_g9547	0.0059	0.0001	99	Autosome	Gracilariaceae	5
Gvermi4158	Gvermi_F_g9546	0.0019	0.0102	0.1851	Autosome	cellular organisms	1
Gvermi4159	Gvermi_F_g9545	0.0011	0.0191	0.058	Autosome	cellular organisms	1
Gvermi4160	Gvermi_F_g9544	0	0	0.5001	Autosome	cellular organisms	1
Gvermi4161	Gvermi_F_g9543	0.0013	0.0153	0.0873	Autosome	cellular organisms	1
Gvermi4162	Gvermi_F_g8878	0	0	0.4683	Autosome	Eukaryota	2
Gvermi4163	Gvermi_F_g1393	0	0.0026	0.001	Autosome	cellular organisms	1
Gvermi4164	Gvermi_F_g1392	0	0	0.001	Autosome	cellular organisms	1
Gvermi4165	Gvermi_F_g1391	0	0	0.3409	Autosome	Eukaryota	2
Gvermi4166	Gvermi_F_g1390	0	0	0.3941	Autosome	cellular organisms	1
Gvermi4167	Gvermi_F_g1389	0	0	0.4292	Autosome	cellular organisms	1
Gvermi4168	Gvermi_F_g1388	0	0	0.432	Autosome	cellular organisms	1
Gvermi4169	Gvermi_F_g1387	0	0	15.7952	Autosome	Eukaryota	2
Gvermi4170	Gvermi_F_g1386	0	0	0.4898	Autosome	cellular organisms	1
Gvermi4171	Gvermi_F_g1385	0	0	0.5069	Autosome	cellular organisms	1
Gvermi4172	Gvermi_F_g1384	0	0.0028	0.001	Autosome	cellular organisms	1
Gvermi4173	Gvermi_F_g1383	0.0014	0.0139	0.0983	Autosome	cellular organisms	1
Gvermi4174	Gvermi_F_g1382	0	0.0044	0.001	Autosome	cellular organisms	1
Gvermi4175	Gvermi_F_g1381	0	0.0177	0.001	Autosome	cellular organisms	1
Gvermi4176	Gvermi_F_g1380	0.0003	0.0011	0.277	Autosome	Eukaryota	2
Gvermi4177	Gvermi_F_g1379	0	0	0.4604	Autosome	cellular organisms	1
Gvermi4178	Gvermi_F_g1378	0	0	0.1768	Autosome	Rhodymeniophycidae	4
Gvermi4179	Gvermi_F_g6374	0.0006	0.0051	0.1132	Autosome	cellular organisms	1
Gvermi4180	Gvermi_F_g6375	0.0028	0	99	Autosome	cellular organisms	1
Gvermi4181	Gvermi_F_g6376	0.0011	0	99	Autosome	cellular organisms	1
Gvermi4183	Gvermi_F_g6377	0.0012	0.0031	0.4032	Autosome	cellular organisms	1
Gvermi4184	Gvermi_F_g6378	0.002	0.0055	0.3646	Autosome	Eukaryota	2
Gvermi4185	Gvermi_F_g6379	0.0048	0.0253	0.1887	Autosome	cellular organisms	1
Gvermi4186	Gvermi_F_g6380	0	0.0113	0.001	Autosome	cellular organisms	1
Gvermi4187	Gvermi_F_g6381	0.003	0	99	Autosome	cellular organisms	1
Gvermi4188	Gvermi_F_g6382	0.0053	0.027	0.197	Autosome	cellular organisms	1
Gvermi4189	Gvermi_F_g6383	0.0009	0.0045	0.2019	Autosome	cellular organisms	1
Gvermi4190	Gvermi_F_g6384	0	0.0051	0.001	Autosome	cellular organisms	1
Gvermi4191	Gvermi_F_g6385	0.0011	0	99	Autosome	Rhodymeniophycidae	4
Gvermi4192	Gvermi_F_g6386	0	0	0.2098	Autosome	cellular organisms	1
Gvermi4193	Gvermi_F_g6387	0.0045	0.0142	0.3158	Autosome	cellular organisms	1
Gvermi4194	Gvermi_F_g6388	0.0007	0	99	Autosome	Gracilariaceae	5
Gvermi4195	Gvermi_F_g6389	0.0026	0.0117	0.2228	Autosome	cellular organisms	1
Gvermi4196	Gvermi_F_g6390	0	0.0098	0.001	Autosome	Rhodymeniophycidae	4
Gvermi4197	Gvermi_F_g6391	0	0	0.4693	Autosome	Rhodymeniophycidae	4
Gvermi4198	Gvermi_F_g6392	0	0.0077	0.001	Autosome	Rhodymeniophycidae	4
Gvermi4199	Gvermi_F_g6393	0	0.0063	0.001	Autosome	cellular organisms	1
Gvermi4200	Gvermi_F_g6394	0.0012	0.0033	0.3567	Autosome	cellular organisms	1
Gvermi4201	Gvermi_F_g6395	0	0	0.469	Autosome	cellular organisms	1
Gvermi4202	Gvermi_F_g6396	0	0	0.4487	Autosome	cellular organisms	1
Gvermi4203	Gvermi_F_g6397	0	0.0074	0.001	Autosome	cellular organisms	1
Gvermi4204	Gvermi_F_g6398	0.0016	0.006	0.2626	Autosome	cellular organisms	1
Gvermi4205	Gvermi_F_g6399	0.0044	0.0044	0.9964	Autosome	cellular organisms	1
Gvermi4207	Gvermi_F_g5612	0.0012	0.0053	0.2327	Autosome	cellular organisms	1
Gvermi4208	Gvermi_F_g5613	0	0	0.4879	Autosome	cellular organisms	1
Gvermi4209	Gvermi_F_g5614	0	0.0062	0.001	Autosome	cellular organisms	1
Gvermi4210	Gvermi_F_g5615	0	0	0.3846	Autosome	Rhodophyta	3
Gvermi4211	Gvermi_F_g5616	0	0	0.4982	Autosome	Rhodymeniophycidae	4
Gvermi4212	Gvermi_F_g5617	0	0	0.3901	Autosome	Rhodymeniophycidae	4
Gvermi4213	Gvermi_F_g5618	0.003	0.0038	0.788	Autosome	Rhodymeniophycidae	4
Gvermi4214	Gvermi_F_g5619	0	0	0.0034	Autosome	cellular organisms	1
Gvermi4215	Gvermi_F_g5620	0	0	0.4683	Autosome	cellular organisms	1
Gvermi4216	Gvermi_F_g5621	0	0.0055	0.001	Autosome	cellular organisms	1
Gvermi4217	Gvermi_F_g5622	0.001	0.0168	0.062	Autosome	Eukaryota	2
Gvermi4218	Gvermi_F_g5623	0.0028	0.0088	0.3219	Autosome	Rhodymeniophycidae	4
Gvermi4219	Gvermi_F_g5624	0.0015	0.008	0.19	Autosome	cellular organisms	1
Gvermi4220	Gvermi_F_g5625	0	0	0.4689	Autosome	cellular organisms	1
Gvermi4221	Gvermi_F_g5626	0	0	0.001	Autosome	Gracilariaceae	5
Gvermi4222	Gvermi_F_g5627	0.0007	0.0013	0.5503	Autosome	cellular organisms	1
Gvermi4223	Gvermi_F_g5628	0	0	0.3768	Autosome	Rhodymeniophycidae	4
Gvermi4224	Gvermi_F_g5629	0.0016	0.0136	0.118	Autosome	Eukaryota	2
Gvermi4225	Gvermi_F_g5630	0	0.0039	0.001	Autosome	Rhodymeniophycidae	4
Gvermi4226	Gvermi_F_g5631	0	0.0379	0.001	Autosome	Rhodophyta	3
Gvermi4227	Gvermi_F_g5632	0	0.0024	0.001	Autosome	Rhodophyta	3
Gvermi4228	Gvermi_F_g11069	0.0006	0.0272	0.0226	Autosome	cellular organisms	1
Gvermi4229	Gvermi_F_g11068	0.0016	0.0117	0.1337	Autosome	cellular organisms	1
Gvermi4230	Gvermi_F_g8390	0.0008	0.0044	0.1851	Autosome	Rhodymeniophycidae	4
Gvermi4231	Gvermi_F_g8391	0	0	0.001	Autosome	Gracilariaceae	5
Gvermi4232	Gvermi_F_g8392	0	0	0.2927	Autosome	cellular organisms	1
Gvermi4233	Gvermi_F_g8393	0.0023	0	99	Autosome	cellular organisms	1
Gvermi4234	Gvermi_F_g1350	0.0005	0.0028	0.1939	Autosome	cellular organisms	1
Gvermi4235	Gvermi_F_g1351	0	0	0.4373	Autosome	cellular organisms	1
Gvermi4236	Gvermi_F_g1352	0.0004	0.0045	0.0957	Autosome	cellular organisms	1
Gvermi4237	Gvermi_F_g1353	0.0025	0.0062	0.4089	Autosome	Eukaryota	2
Gvermi4238	Gvermi_F_g1354	0	0.0233	0.001	Autosome	Eukaryota	2
Gvermi4239	Gvermi_F_g1355	0	0	0.413	Autosome	cellular organisms	1
Gvermi4240	Gvermi_F_g1356	0.0034	0.0117	0.2917	Autosome	cellular organisms	1
Gvermi4241	Gvermi_F_g1357	0	0	0.001	Autosome	Rhodymeniophycidae	4
Gvermi4242	Gvermi_F_g1358	0.0009	0.0129	0.0664	Autosome	cellular organisms	1
Gvermi4243	Gvermi_F_g1359	0	0	0.3178	Autosome	Eukaryota	2
Gvermi4244	Gvermi_F_g1360	0	0	0.001	Autosome	cellular organisms	1
Gvermi4245	Gvermi_F_g1361	0	0.0018	0.001	Autosome	cellular organisms	1
Gvermi4246	Gvermi_F_g6495	0	0	0.0724	Autosome	cellular organisms	1
Gvermi4248	Gvermi_F_g9943	0.0003	0.0044	0.0761	Autosome	cellular organisms	1
Gvermi4249	Gvermi_F_g9942	0	0	0.4502	Autosome	cellular organisms	1
Gvermi4250	Gvermi_F_g9941	0	0.0051	0.001	Autosome	cellular organisms	1
Gvermi4251	Gvermi_F_g9940	0	0	0.001	Autosome	cellular organisms	1
Gvermi4252	Gvermi_F_g9939	0	0	0.001	Autosome	Rhodymeniophycidae	4
Gvermi4253	Gvermi_F_g9938	0.001	0	99	Autosome	cellular organisms	1
Gvermi4254	Gvermi_F_g9937	0	0	0.001	Autosome	cellular organisms	1
Gvermi4255	Gvermi_F_g9936	0	0.009	0.001	Autosome	cellular organisms	1
Gvermi4256	Gvermi_F_g9935	0	0	0.001	Autosome	cellular organisms	1
Gvermi4257	Gvermi_F_g9934	0	0	0.3647	Autosome	cellular organisms	1
Gvermi4258	Gvermi_F_g9933	0	0.0014	0.001	Autosome	cellular organisms	1
Gvermi4259	Gvermi_F_g9932	0.0013	0.0044	0.2894	Autosome	cellular organisms	1
Gvermi4260	Gvermi_F_g9931	0	0	0.4865	Autosome	cellular organisms	1
Gvermi4261	Gvermi_F_g9930	0	0	0.001	Autosome	Gracilariaceae	5
Gvermi4262	Gvermi_F_g9929	0	0	0.4992	Autosome	cellular organisms	1
Gvermi4263	Gvermi_F_g9928	0	0.0056	0.001	Autosome	cellular organisms	1
Gvermi4264	Gvermi_F_g9927	0.0009	0	99	Autosome	cellular organisms	1
Gvermi4265	Gvermi_F_g9926	0	0	0.3708	Autosome	cellular organisms	1
Gvermi4266	Gvermi_F_g9925	0	0	0.3086	Autosome	cellular organisms	1
Gvermi4267	Gvermi_F_g4016	0.0044	0	99	Autosome	Gracilariaceae	5
Gvermi4268	Gvermi_F_g4015	0.0711	0.082	0.8678	Autosome	Gracilariaceae	5
Gvermi4269	Gvermi_F_g8619	0.0049	0.0063	0.776	Autosome	Eukaryota	2
Gvermi4270	Gvermi_F_g8620	0.0023	0.0081	0.2873	Autosome	Eukaryota	2
Gvermi4271	Gvermi_F_g8621	0.001	0.0044	0.2138	Autosome	cellular organisms	1
Gvermi4272	Gvermi_F_g8622	0	0.0071	0.001	Autosome	cellular organisms	1
Gvermi4273	Gvermi_F_g8623	0.0007	0.0046	0.1543	Autosome	cellular organisms	1
Gvermi4274	Gvermi_F_g8624	0	0.0192	0.001	Autosome	Rhodymeniophycidae	4
Gvermi4275	Gvermi_F_g1960	0	0.0159	0.001	Autosome	cellular organisms	1
Gvermi4276	Gvermi_F_g2214	0.0025	0.0032	0.7887	Autosome	Rhodymeniophycidae	4
Gvermi4277	Gvermi_F_g2215	0	0	0.3884	Autosome	cellular organisms	1
Gvermi4278	Gvermi_F_g2216	0	0	0.001	Autosome	cellular organisms	1
Gvermi4279	Gvermi_F_g2217	0	0	0.4512	Autosome	cellular organisms	1
Gvermi4280	Gvermi_F_g2218	0	0	0.4015	Autosome	Eukaryota	2
Gvermi4281	Gvermi_F_g2219	0	0	0.001	Autosome	cellular organisms	1
Gvermi4282	Gvermi_F_g2220	0.0008	0	99	Autosome	cellular organisms	1
Gvermi4283	Gvermi_F_g5571	0	0	0.2613	Autosome	cellular organisms	1
Gvermi4284	Gvermi_F_g5572	0	0.0048	0.001	Autosome	cellular organisms	1
Gvermi4285	Gvermi_F_g1310	0	0	0.001	Autosome	cellular organisms	1
Gvermi4286	Gvermi_F_g1311	0	0.0115	0.001	Autosome	Rhodophyta	3
Gvermi4287	Gvermi_F_g1312	0	0.0037	0.001	Autosome	cellular organisms	1
Gvermi4288	Gvermi_F_g1313	0.0055	0.0081	0.672	Autosome	cellular organisms	1
Gvermi4289	Gvermi_F_g1314	0	0.0094	0.001	Autosome	cellular organisms	1
Gvermi4290	Gvermi_F_g1315	0	0.0016	0.001	Autosome	Eukaryota	2
Gvermi4291	Gvermi_F_g1316	0	0.0247	0.001	Autosome	Eukaryota	2
Gvermi4292	Gvermi_F_g1317	0.0013	0	99	Autosome	cellular organisms	1
Gvermi4293	Gvermi_F_g1318	0.0009	0	99	Autosome	Eukaryota	2
Gvermi4294	Gvermi_F_g1319	0.0021	0.0029	0.7128	Autosome	cellular organisms	1
Gvermi4295	Gvermi_F_g1320	0.0023	0	99	Autosome	cellular organisms	1
Gvermi4296	Gvermi_F_g1321	0.0008	0.0104	0.0808	Autosome	Gracilariaceae	5
Gvermi4297	Gvermi_F_g1322	0.0041	0.0029	1.4086	Autosome	cellular organisms	1
Gvermi4298	Gvermi_F_g1323	0.0036	0.0083	0.4387	Autosome	Gracilariaceae	5
Gvermi4299	Gvermi_F_g10178	0.0013	0.0125	0.1053	Autosome	cellular organisms	1
Gvermi4300	Gvermi_F_g10177	0	0	0.5068	Autosome	cellular organisms	1
Gvermi4301	Gvermi_F_g10176	0.0013	0.0103	0.1279	Autosome	Eukaryota	2
Gvermi4302	Gvermi_F_g10175	0.0016	0.0051	0.3136	Autosome	Eukaryota	2
Gvermi4303	Gvermi_F_g10174	0	0.0071	0.001	Autosome	cellular organisms	1
Gvermi4304	Gvermi_F_g10173	0.0073	0.0053	1.3659	Autosome	Eukaryota	2
Gvermi4305	Gvermi_F_g10172	0.0007	0.0021	0.325	Autosome	cellular organisms	1
Gvermi4306	Gvermi_F_g10171	0.004	0.0041	0.9835	Autosome	Rhodophyta	3
Gvermi4307	Gvermi_F_g10170	0.001	0.0056	0.1803	Autosome	Eukaryota	2
Gvermi4308	Gvermi_F_g10169	0	0	0.4455	Autosome	Gracilariaceae	5
Gvermi4309	Gvermi_F_g10168	0	0.0242	0.001	Autosome	cellular organisms	1
Gvermi4310	Gvermi_F_g10167	0	0	0.4527	Autosome	cellular organisms	1
Gvermi4311	Gvermi_F_g10166	0	0	62.8889	Autosome	cellular organisms	1
Gvermi4312	Gvermi_F_g5746	0.014	0.01	1.3987	Autosome	Gracilariaceae	5
Gvermi4313	Gvermi_F_g1123	0.0101	0.0164	0.6156	Autosome	Gracilariaceae	5
Gvermi4314	Gvermi_F_g1122	0.0011	0	99	Autosome	cellular organisms	1
Gvermi4315	Gvermi_F_g1121	0	0	0.4118	Autosome	cellular organisms	1
Gvermi4316	Gvermi_F_g11496	0.2173	1.417	0.1534	Autosome	Eukaryota	2
Gvermi4316	Gvermi_F_g1120	0.0005	0.0014	0.3426	Autosome	Eukaryota	2
Gvermi4317	Gvermi_F_g1119	0	0	0.001	Autosome	Rhodymeniophycidae	4
Gvermi4318	Gvermi_F_g1118	0	0	0.4807	Autosome	Gracilariaceae	5
Gvermi4319	Gvermi_F_g1117	0	0	0.5003	Autosome	cellular organisms	1
Gvermi4320	Gvermi_F_g10235	0.0009	0	99	Autosome	cellular organisms	1
Gvermi4321	Gvermi_F_g10234	0	0	0.5175	Autosome	Rhodymeniophycidae	4
Gvermi4322	Gvermi_F_g10233	0.0008	0.002	0.3806	Autosome	cellular organisms	1
Gvermi4323	Gvermi_F_g10232	0	0	0.4026	Autosome	cellular organisms	1
Gvermi4324	Gvermi_F_g10231	0	0	0.4463	Autosome	Gracilariaceae	5
Gvermi4326	Gvermi_F_g10230	0	0	0.3349	Autosome	Eukaryota	2
Gvermi4327	Gvermi_F_g165	0.0027	0	99	Autosome	cellular organisms	1
Gvermi4328	Gvermi_F_g166	0	0	0.001	Autosome	cellular organisms	1
Gvermi4329	Gvermi_F_g167	0	0	0.001	Autosome	cellular organisms	1
Gvermi4330	Gvermi_F_g168	0	0	0.001	Autosome	cellular organisms	1
Gvermi4331	Gvermi_F_g169	0	0	0.4449	Autosome	Gracilariaceae	5
Gvermi4332	Gvermi_F_g170	0	0	0.404	Autosome	cellular organisms	1
Gvermi4333	Gvermi_F_g171	0	0	0.3019	Autosome	Gracilariaceae	5
Gvermi4334	Gvermi_F_g172	0	0	0.001	Autosome	Rhodophyta	3
Gvermi4335	Gvermi_F_g173	0	0	0.4364	Autosome	cellular organisms	1
Gvermi4336	Gvermi_F_g174	0	0.0023	0.001	Autosome	cellular organisms	1
Gvermi4337	Gvermi_F_g175	0	0	0.3915	Autosome	cellular organisms	1
Gvermi4338	Gvermi_F_g176	0.0011	0	99	Autosome	Gracilariaceae	5
Gvermi4339	Gvermi_F_g177	0	0	0.4347	Autosome	cellular organisms	1
Gvermi4340	Gvermi_F_g178	0	0	0.4442	Autosome	cellular organisms	1
Gvermi4341	Gvermi_F_g179	0	0	0.1035	Autosome	cellular organisms	1
Gvermi4342	Gvermi_F_g180	0	0	0.3022	Autosome	cellular organisms	1
Gvermi4343	Gvermi_F_g8115	0	0.0031	0.001	Autosome	Rhodophyta	3
Gvermi4344	Gvermi_F_g8116	0.0009	0.0015	0.6028	Autosome	Eukaryota	2
Gvermi4345	Gvermi_F_g8117	0.0024	0	99	Autosome	cellular organisms	1
Gvermi4346	Gvermi_F_g3420	0	0	0.5172	Autosome	cellular organisms	1
Gvermi4347	Gvermi_F_g3419	0	0	0.4186	Autosome	cellular organisms	1
Gvermi4348	Gvermi_F_g3418	0	0.0019	0.001	Autosome	cellular organisms	1
Gvermi4349	Gvermi_F_g3417	0	0.0016	0.001	Autosome	Rhodophyta	3
Gvermi4350	Gvermi_F_g10737	0	0	0.3776	Autosome	Eukaryota	2
Gvermi4351	Gvermi_F_g10736	0	0	0.5093	Autosome	Rhodymeniophycidae	4
Gvermi4352	Gvermi_F_g10735	0	0	0.4305	Autosome	cellular organisms	1
Gvermi4353	Gvermi_F_g10734	0.0015	0	99	Autosome	Eukaryota	2
Gvermi4354	Gvermi_F_g10732	0	0.0016	0.001	Autosome	Rhodophyta	3
Gvermi4355	Gvermi_F_g10731	0.0121	0.0318	0.3811	Autosome	Gracilariaceae	5
Gvermi4356	Gvermi_F_g10730	0	0	0.001	Autosome	Gracilariaceae	5
Gvermi4357	Gvermi_F_g10729	0	0	0.3617	Autosome	Rhodymeniophycidae	4
Gvermi4358	Gvermi_F_g10728	0.0029	0.0043	0.6869	Autosome	cellular organisms	1
Gvermi4359	Gvermi_F_g10727	0	0	0.4156	Autosome	Gracilariaceae	5
Gvermi4360	Gvermi_F_g10726	0	0.0114	0.001	Autosome	cellular organisms	1
Gvermi4361	Gvermi_F_g10725	0	0.008	0.001	Autosome	Rhodymeniophycidae	4
Gvermi4363	Gvermi_F_g6113	0.0091	0.0092	0.9851	Autosome	Gracilariaceae	5
Gvermi4364	Gvermi_F_g10722	0.0023	0.0063	0.3645	Autosome	Eukaryota	2
Gvermi4365	Gvermi_F_g10721	0	0.0088	0.001	Autosome	Gracilariaceae	5
Gvermi4366	Gvermi_F_g10720	0.0029	0.0044	0.6558	Autosome	cellular organisms	1
Gvermi4367	Gvermi_F_g10719	0.0019	0	99	Autosome	Rhodophyta	3
Gvermi4368	Gvermi_F_g10718	0.0025	0.0099	0.2524	Autosome	cellular organisms	1
Gvermi4369	Gvermi_F_g10717	0.0053	0.0172	0.3098	Autosome	cellular organisms	1
Gvermi4370	Gvermi_F_g420	0.031	0.092	0.3364	Autosome	cellular organisms	1
Gvermi4371	Gvermi_F_g2457	0.0014	0.0089	0.1536	Autosome	cellular organisms	1
Gvermi4372	Gvermi_F_g2456	0.0023	0.013	0.174	Autosome	cellular organisms	1
Gvermi4373	Gvermi_F_g2455	0.0015	0.0161	0.0954	Autosome	Rhodymeniophycidae	4
Gvermi4374	Gvermi_F_g2454	0.0026	0.0062	0.4118	Autosome	cellular organisms	1
Gvermi4375	Gvermi_F_g2453	0.0012	0	99	Autosome	cellular organisms	1
Gvermi4376	Gvermi_F_g6308	0.0016	0.0628	0.0255	Autosome	cellular organisms	1
Gvermi4377	Gvermi_F_g11201	0.0001	0.0971	0.001	Autosome	cellular organisms	1
Gvermi4378	Gvermi_F_g11202	0	0	0.362	Autosome	cellular organisms	1
Gvermi4379	Gvermi_F_g11203	0	0	0.4122	Autosome	cellular organisms	1
Gvermi4380	Gvermi_F_g11204	0.0007	0	99	Autosome	cellular organisms	1
Gvermi4384	Gvermi_F_g3855	0	0.0048	0.001	Autosome	cellular organisms	1
Gvermi4385	Gvermi_F_g3856	0.0005	0.0018	0.2779	Autosome	Rhodymeniophycidae	4
Gvermi4386	Gvermi_F_g3857	0.0004	0	99	Autosome	Gracilariaceae	5
Gvermi4387	Gvermi_F_g4180	0	0.0052	0.001	Autosome	Gracilariaceae	5
Gvermi4388	Gvermi_F_g4181	0	0.0021	0.001	Autosome	cellular organisms	1
Gvermi4389	Gvermi_F_g4182	0.0016	0.0048	0.3288	Autosome	cellular organisms	1
Gvermi4390	Gvermi_F_g4183	0.0027	0	99	Autosome	Gracilariaceae	5
Gvermi4391	Gvermi_F_g4184	0	0	0.4725	Autosome	cellular organisms	1
Gvermi4392	Gvermi_F_g4185	0	0	0.4202	Autosome	cellular organisms	1
Gvermi4393	Gvermi_F_g4186	0.0012	0.0033	0.3529	Autosome	cellular organisms	1
Gvermi4394	Gvermi_F_g4187	0.0015	0.0073	0.2014	Autosome	cellular organisms	1
Gvermi4395	Gvermi_F_g4188	0.0048	0.0105	0.4619	Autosome	cellular organisms	1
Gvermi4396	Gvermi_F_g4189	0.0008	0.0014	0.5748	Autosome	Eukaryota	2
Gvermi4397	Gvermi_F_g4190	0.0034	0	99	Autosome	cellular organisms	1
Gvermi4398	Gvermi_F_g4191	0.0007	0.0067	0.1012	Autosome	Gracilariaceae	5
Gvermi4399	Gvermi_F_g10805	0	0	0.0263	Autosome	Eukaryota	2
Gvermi4400	Gvermi_F_g793	0	0	0.5135	Autosome	Rhodophyta	3
Gvermi4401	Gvermi_F_g794	0	0.0063	0.001	Autosome	cellular organisms	1
Gvermi4402	Gvermi_F_g795	0	0	0.3808	Autosome	cellular organisms	1
Gvermi4403	Gvermi_F_g796	0	0	0.9109	Autosome	Rhodophyta	3
Gvermi4404	Gvermi_F_g797	0.0011	0.0033	0.3487	Autosome	Eukaryota	2
Gvermi4405	Gvermi_F_g798	0.0027	0.025	0.1059	Autosome	cellular organisms	1
Gvermi4407	Gvermi_F_g1593	0	0.0018	0.001	Autosome	Eukaryota	2
Gvermi4408	Gvermi_F_g1594	0.0034	0.0045	0.7516	Autosome	Eukaryota	2
Gvermi4410	Gvermi_F_g1595	0.0015	0.0164	0.0933	Autosome	Eukaryota	2
Gvermi4411	Gvermi_F_g1596	0	0	0.4354	Autosome	Gracilariaceae	5
Gvermi4412	Gvermi_F_g1597	0	0.0013	0.001	Autosome	cellular organisms	1
Gvermi4413	Gvermi_F_g1598	0.0017	0	99	Autosome	Eukaryota	2
Gvermi4414	Gvermi_F_g5536	0	0	0.403	Autosome	cellular organisms	1
Gvermi4415	Gvermi_F_g457	0.0292	0.0168	1.7339	Autosome	Gracilariaceae	5
Gvermi4416	Gvermi_F_g5965	0.0028	0.0104	0.2691	Autosome	cellular organisms	1
Gvermi4418	Gvermi_F_g9185	0	0	0.001	Autosome	Gracilariaceae	5
Gvermi4419	Gvermi_F_g9186	0.0044	0.0072	0.6071	Autosome	Rhodophyta	3
Gvermi4420	Gvermi_F_g9919	0.0008	0.0021	0.3524	Autosome	cellular organisms	1
Gvermi4421	Gvermi_F_g2011	0	0.0055	0.001	Autosome	Rhodymeniophycidae	4
Gvermi4422	Gvermi_F_g2012	0	0	0.3813	Autosome	cellular organisms	1
Gvermi4424	Gvermi_F_g10180	0	0	0.001	Autosome	cellular organisms	1
Gvermi4425	Gvermi_F_g10253	0	0.0057	0.001	Autosome	Rhodymeniophycidae	4
Gvermi4426	Gvermi_F_g10254	0.0027	0	99	Autosome	Rhodophyta	3
Gvermi4427	Gvermi_F_g10255	0	0.019	0.001	Autosome	Eukaryota	2
Gvermi4428	Gvermi_F_g3056	0.0012	0	99	Autosome	Rhodymeniophycidae	4
Gvermi4429	Gvermi_F_g1307	0.0024	0.0016	1.4414	Autosome	Gracilariaceae	5
Gvermi4430	Gvermi_F_g4804	0.0002	0.0004	0.523	Autosome	cellular organisms	1
Gvermi4431	Gvermi_F_g4803	0.0024	0.0243	0.0991	Autosome	cellular organisms	1
Gvermi4432	Gvermi_F_g4802	0.0063	0.011	0.5694	Autosome	Gracilariaceae	5
Gvermi4433	Gvermi_F_g4801	0.0034	0.0155	0.217	Autosome	cellular organisms	1
Gvermi4434	Gvermi_F_g4800	0	0	0.477	Autosome	Rhodymeniophycidae	4
Gvermi4435	Gvermi_F_g4799	0.0016	0	99	Autosome	Rhodophyta	3
Gvermi4436	Gvermi_F_g4798	0	0	0.001	Autosome	cellular organisms	1
Gvermi4437	Gvermi_F_g4797	0	0	0.4096	Autosome	Rhodymeniophycidae	4
Gvermi4438	Gvermi_F_g4796	0.0017	0.0023	0.7335	Autosome	Rhodymeniophycidae	4
Gvermi4439	Gvermi_F_g4795	0.002	0	99	Autosome	cellular organisms	1
Gvermi4440	Gvermi_F_g4794	0	0	0.4995	Autosome	Gracilariaceae	5
Gvermi4441	Gvermi_F_g4515	0	0.0296	0.001	Autosome	Gracilariaceae	5
Gvermi4442	Gvermi_F_g2542	0	0.005	0.001	Autosome	Eukaryota	2
Gvermi4443	Gvermi_F_g2543	0	0.0022	0.001	Autosome	cellular organisms	1
Gvermi4444	Gvermi_F_g2544	0	0	0.4367	Autosome	cellular organisms	1
Gvermi4445	Gvermi_F_g2545	0	0	0.4377	Autosome	Rhodymeniophycidae	4
Gvermi4446	Gvermi_F_g2546	0.0045	0.0145	0.3096	Autosome	cellular organisms	1
Gvermi4447	Gvermi_F_g2547	0.0022	0.0162	0.1383	Autosome	Eukaryota	2
Gvermi4448	Gvermi_F_g4807	0	0.0189	0.001	Autosome	cellular organisms	1
Gvermi4449	Gvermi_F_g4808	0	0	99	Autosome	Eukaryota	2
Gvermi4450	Gvermi_F_g4809	0.0007	0	99	Autosome	cellular organisms	1
Gvermi4451	Gvermi_F_g4810	0	0	0.493	Autosome	cellular organisms	1
Gvermi4452	Gvermi_F_g4811	0	0	0.3629	Autosome	cellular organisms	1
Gvermi4453	Gvermi_F_g4812	0.0011	0.0029	0.3614	Autosome	cellular organisms	1
Gvermi4454	Gvermi_F_g4813	0.0026	0	99	Autosome	Possible contamination or HGT	NA
Gvermi4455	Gvermi_F_g7335	0.008	0.0182	0.4403	Autosome	Gracilariaceae	5
Gvermi4456	Gvermi_F_g7336	0.0025	0.0121	0.2056	Autosome	cellular organisms	1
Gvermi4457	Gvermi_F_g7337	0.0007	0.0058	0.1147	Autosome	cellular organisms	1
Gvermi4458	Gvermi_F_g7338	0.0018	0.015	0.1177	Autosome	cellular organisms	1
Gvermi4459	Gvermi_F_g7339	0.0016	0.0104	0.1568	Autosome	cellular organisms	1
Gvermi4461	Gvermi_F_g7600	0.0061	0.016	0.3825	Autosome	Gracilariaceae	5
Gvermi4462	Gvermi_F_g5810	0	0.0049	0.001	Autosome	Rhodymeniophycidae	4
Gvermi4463	Gvermi_F_g5809	0	0	0.4704	Autosome	cellular organisms	1
Gvermi4464	Gvermi_F_g5808	0	0	0.472	Autosome	Gracilariaceae	5
Gvermi4465	Gvermi_F_g5807	0	0.0021	0.001	Autosome	cellular organisms	1
Gvermi4466	Gvermi_F_g8502	0.001	0.008	0.1242	Autosome	cellular organisms	1
Gvermi4467	Gvermi_F_g8501	0	0.0173	0.001	Autosome	cellular organisms	1
Gvermi4468	Gvermi_F_g8500	0	0	0.3999	Autosome	cellular organisms	1
Gvermi4469	Gvermi_F_g8499	0	0.0041	0.001	Autosome	cellular organisms	1
Gvermi4470	Gvermi_F_g8498	0	0.0113	0.001	Autosome	cellular organisms	1
Gvermi4471	Gvermi_F_g8497	0	0.009	0.001	Autosome	cellular organisms	1
Gvermi4472	Gvermi_F_g8496	0.0287	0.1838	0.1563	Autosome	Eukaryota	2
Gvermi4473	Gvermi_F_g5438	0	0.0041	0.001	Autosome	cellular organisms	1
Gvermi4474	Gvermi_F_g5439	0	0	0.5016	Autosome	Eukaryota	2
Gvermi4475	Gvermi_F_g5440	0	0	0.001	Autosome	cellular organisms	1
Gvermi4476	Gvermi_F_g5441	0	0	0.4256	Autosome	Rhodymeniophycidae	4
Gvermi4477	Gvermi_F_g5442	0	0	0.001	Autosome	cellular organisms	1
Gvermi4478	Gvermi_F_g11214	0	0	0.4729	Autosome	Rhodymeniophycidae	4
Gvermi4479	Gvermi_F_g8874	0	0	0.5053	Autosome	cellular organisms	1
Gvermi4480	Gvermi_F_g8873	0	0	0.2318	Autosome	cellular organisms	1
Gvermi4481	Gvermi_F_g8872	0	0.0052	0.001	Autosome	cellular organisms	1
Gvermi4482	Gvermi_F_g8870	0	0	0.001	Autosome	cellular organisms	1
Gvermi4483	Gvermi_F_g8869	0.0008	0	99	Autosome	Eukaryota	2
Gvermi4484	Gvermi_F_g8868	0	0	0.4794	Autosome	Eukaryota	2
Gvermi4485	Gvermi_F_g8867	0	0	0.001	Autosome	Gracilariaceae	5
Gvermi4486	Gvermi_F_g8866	0	0	0.001	Autosome	Eukaryota	2
Gvermi4487	Gvermi_F_g8865	0	0	0.4783	Autosome	cellular organisms	1
Gvermi4488	Gvermi_F_g1635	0	0	0.001	Autosome	cellular organisms	1
Gvermi4489	Gvermi_F_g1634	0	0	0.327	Autosome	cellular organisms	1
Gvermi4490	Gvermi_F_g1633	0	0	0.3992	Autosome	cellular organisms	1
Gvermi4491	Gvermi_F_g1632	0	0	0.4704	Autosome	Eukaryota	2
Gvermi4492	Gvermi_F_g1631	0	0	0.1861	Autosome	Rhodophyta	3
Gvermi4493	Gvermi_F_g1630	0	0	0.427	Autosome	cellular organisms	1
Gvermi4494	Gvermi_F_g1629	0.0032	0.0066	0.4895	Autosome	cellular organisms	1
Gvermi4495	Gvermi_F_g1844	0	0	0.3147	Autosome	Gracilariaceae	5
Gvermi4496	Gvermi_F_g10932	0	0	0.001	Autosome	cellular organisms	1
Gvermi4497	Gvermi_F_g10931	0	0	0.3845	Autosome	cellular organisms	1
Gvermi4498	Gvermi_F_g10930	0	0	0.5161	Autosome	cellular organisms	1
Gvermi4499	Gvermi_F_g10929	0	0	0.5212	Autosome	cellular organisms	1
Gvermi4500	Gvermi_F_g10928	0	0.0028	0.001	Autosome	cellular organisms	1
Gvermi4501	Gvermi_F_g10927	0	0	0.4124	Autosome	cellular organisms	1
Gvermi4502	Gvermi_F_g10926	0	0	0.001	Autosome	Gracilariaceae	5
Gvermi4503	Gvermi_F_g10925	0	0	0.001	Autosome	cellular organisms	1
Gvermi4504	Gvermi_F_g9530	0	0	0.344	Autosome	Eukaryota	2
Gvermi4505	Gvermi_F_g9529	0	0	0.001	Autosome	Eukaryota	2
Gvermi4506	Gvermi_F_g9531	0	0	0.454	Autosome	Gracilariaceae	5
Gvermi4507	Gvermi_F_g9532	0	0	0.4309	Autosome	Rhodophyta	3
Gvermi4508	Gvermi_F_g9533	0	0	1.1216	Autosome	cellular organisms	1
Gvermi4509	Gvermi_F_g742	0	0	0.3618	Autosome	cellular organisms	1
Gvermi4510	Gvermi_F_g741	0.0114	0.0001	99	Autosome	cellular organisms	1
Gvermi4511	Gvermi_F_g740	0	0	0.001	Autosome	cellular organisms	1
Gvermi4512	Gvermi_F_g738	0	0	0.4208	Autosome	Eukaryota	2
Gvermi4513	Gvermi_F_g737	0	0	0.4556	Autosome	Eukaryota	2
Gvermi4514	Gvermi_F_g736	0.0012	0.0046	0.2627	Autosome	cellular organisms	1
Gvermi4515	Gvermi_F_g735	0	0	0.3984	Autosome	cellular organisms	1
Gvermi4516	Gvermi_F_g734	0	0	0.001	Autosome	cellular organisms	1
Gvermi4517	Gvermi_F_g733	0	0	0.4337	Autosome	cellular organisms	1
Gvermi4518	Gvermi_F_g732	0	0	0.4342	Autosome	cellular organisms	1
Gvermi4519	Gvermi_F_g731	0	0	0.3299	Autosome	Rhodymeniophycidae	4
Gvermi4520	Gvermi_F_g730	0	0	0.5131	Autosome	cellular organisms	1
Gvermi4521	Gvermi_F_g729	0	0	0.3954	Autosome	cellular organisms	1
Gvermi4522	Gvermi_F_g728	0	0	22.0938	Autosome	cellular organisms	1
Gvermi4523	Gvermi_F_g5100	0	0	0.3765	Autosome	cellular organisms	1
Gvermi4524	Gvermi_F_g5099	0	0.0069	0.001	Autosome	cellular organisms	1
Gvermi4525	Gvermi_F_g5098	0	0	0.457	Autosome	cellular organisms	1
Gvermi4526	Gvermi_F_g5097	0	0	0.4965	Autosome	cellular organisms	1
Gvermi4527	Gvermi_F_g5096	0	0	0.001	Autosome	cellular organisms	1
Gvermi4528	Gvermi_F_g5095	0	0	0.3825	Autosome	Gracilariaceae	5
Gvermi4529	Gvermi_F_g11326	0	0	0.001	Autosome	Gracilariaceae	5
Gvermi4530	Gvermi_F_g10107	0	0	99	Autosome	Gracilariaceae	5
Gvermi4532	Gvermi_F_g11495	0	0	0.4367	Autosome	Gracilariaceae	5
Gvermi5075	Gvermi_F_g10548	0	0.0056	0.001	Autosome	cellular organisms	1
Gvermi5076	Gvermi_F_g10547	0.0007	0.0053	0.129	Autosome	cellular organisms	1
Gvermi5077	Gvermi_F_g10546	0	0	0.0621	Autosome	Rhodymeniophycidae	4
Gvermi5078	Gvermi_F_g10545	0.0013	0	99	Autosome	cellular organisms	1
Gvermi5079	Gvermi_F_g10544	0	0.0087	0.001	Autosome	cellular organisms	1
Gvermi5080	Gvermi_F_g10543	0	0	0.4285	Autosome	cellular organisms	1
Gvermi5081	Gvermi_F_g10542	0	0	0.4519	Autosome	Gracilariaceae	5
Gvermi5082	Gvermi_F_g10541	0	0	0.3468	Autosome	Rhodymeniophycidae	4
Gvermi5083	Gvermi_F_g10540	0.0023	0.0043	0.5317	Autosome	cellular organisms	1
Gvermi5084	Gvermi_F_g10539	0.0019	0.0152	0.1216	Autosome	cellular organisms	1
Gvermi5085	Gvermi_F_g10538	0.0018	0.0207	0.0871	Autosome	Rhodymeniophycidae	4
Gvermi5086	Gvermi_F_g10537	0.0065	0.0181	0.3573	Autosome	Gracilariaceae	5
Gvermi5087	Gvermi_F_g10536	0.0035	0.0187	0.1877	Autosome	cellular organisms	1
Gvermi5088	Gvermi_F_g10535	0	0.013	0.001	Autosome	cellular organisms	1
Gvermi5089	Gvermi_F_g7319	0	0.0067	0.001	Autosome	Gracilariaceae	5
Gvermi5090	Gvermi_F_g7318	0	0	0.001	Autosome	Rhodymeniophycidae	4
Gvermi5091	Gvermi_F_g7737	0	0	0.3811	Autosome	Gracilariaceae	5
Gvermi5093	Gvermi_F_g4100	0	0	0.5185	Autosome	cellular organisms	1
Gvermi5094	Gvermi_F_g4099	0.0001	0.1224	0.001	Autosome	Eukaryota	2
Gvermi5095	Gvermi_F_g4098	0.0022	0.0171	0.1309	Autosome	cellular organisms	1
Gvermi5096	Gvermi_F_g2576	0.001	0.0026	0.3851	Autosome	cellular organisms	1
Gvermi5097	Gvermi_F_g2577	0.0004	0	99	Autosome	cellular organisms	1
Gvermi5098	Gvermi_F_g2578	0	0.0013	0.001	Autosome	cellular organisms	1
Gvermi5099	Gvermi_F_g2579	0	0	0.4519	Autosome	Gracilariaceae	5
Gvermi5100	Gvermi_F_g2580	0	0.0045	0.001	Autosome	cellular organisms	1
Gvermi5101	Gvermi_F_g2581	0	0.0064	0.001	Autosome	Gracilariaceae	5
Gvermi5102	Gvermi_F_g191	0	0.0046	0.001	Autosome	cellular organisms	1
Gvermi5103	Gvermi_F_g190	0.0049	0	99	Autosome	cellular organisms	1
Gvermi5104	Gvermi_F_g189	0.0003	0.0009	0.3145	Autosome	cellular organisms	1
Gvermi5105	Gvermi_F_g188	0	0.0053	0.001	Autosome	cellular organisms	1
Gvermi5106	Gvermi_F_g187	0	0	0.001	Autosome	cellular organisms	1
Gvermi5107	Gvermi_F_g186	0	0	0.001	Autosome	Rhodophyta	3
Gvermi5108	Gvermi_F_g74	0.0192	0.0605	0.3168	Autosome	Gracilariaceae	5
Gvermi5110	Gvermi_F_g7616	0	0	0.4866	Autosome	cellular organisms	1
Gvermi5111	Gvermi_F_g2723	0.0005	0	99	Autosome	Eukaryota	2
Gvermi5112	Gvermi_F_g2722	0.0006	0	99	Autosome	cellular organisms	1
Gvermi5113	Gvermi_F_g2721	0	0	0.1207	Autosome	cellular organisms	1
Gvermi5114	Gvermi_F_g2720	0.0022	0	99	Autosome	cellular organisms	1
Gvermi5115	Gvermi_F_g2719	0	0	0.001	Autosome	Rhodophyta	3
Gvermi5116	Gvermi_F_g2718	0.0021	0	99	Autosome	cellular organisms	1
Gvermi5117	Gvermi_F_g2717	0	0	0.001	Autosome	Eukaryota	2
Gvermi5118	Gvermi_F_g2716	0	0	0.4256	Autosome	cellular organisms	1
Gvermi5119	Gvermi_F_g2715	0	0.0085	0.001	Autosome	cellular organisms	1
Gvermi5120	Gvermi_F_g2714	0	0	0.4642	Autosome	cellular organisms	1
Gvermi5121	Gvermi_F_g2713	0	0.0023	0.001	Autosome	cellular organisms	1
Gvermi5122	Gvermi_F_g2712	0.0009	0	99	Autosome	cellular organisms	1
Gvermi5123	Gvermi_F_g2711	0	0	0.4603	Autosome	Gracilariaceae	5
Gvermi5124	Gvermi_F_g2710	0	0	0.4612	Autosome	Eukaryota	2
Gvermi5125	Gvermi_F_g2709	0	0.0001	0.001	Autosome	cellular organisms	1
Gvermi5126	Gvermi_F_g6927	0	0	98.999	Autosome	Eukaryota	2
Gvermi5127	Gvermi_F_g9866	0	0	0.453	Autosome	cellular organisms	1
Gvermi5128	Gvermi_F_g9865	0	0	0.001	Autosome	cellular organisms	1
Gvermi5129	Gvermi_F_g9864	0	0	0.3037	Autosome	cellular organisms	1
Gvermi5130	Gvermi_F_g9863	0	0	0.3749	Autosome	Gracilariaceae	5
Gvermi5131	Gvermi_F_g9862	0	0	0.3512	Autosome	cellular organisms	1
Gvermi5132	Gvermi_F_g9861	0	0.0042	0.001	Autosome	cellular organisms	1
Gvermi5133	Gvermi_F_g9860	0	0	0.0147	Autosome	Eukaryota	2
Gvermi5134	Gvermi_F_g9859	0	0	99	Autosome	Eukaryota	2
Gvermi5135	Gvermi_F_g9858	0	0	0.3507	Autosome	cellular organisms	1
Gvermi5136	Gvermi_F_g9857	0	0	0.001	Autosome	Eukaryota	2
Gvermi5137	Gvermi_F_g9856	0	0	0.0084	Autosome	cellular organisms	1
Gvermi5138	Gvermi_F_g9855	0.0005	0	99	Autosome	Eukaryota	2
Gvermi5139	Gvermi_F_g2272	0.0011	0	99	Autosome	cellular organisms	1
Gvermi5140	Gvermi_F_g2271	0	0.0053	0.001	Autosome	cellular organisms	1
Gvermi5141	Gvermi_F_g2270	0	0.007	0.001	Autosome	cellular organisms	1
Gvermi5142	Gvermi_F_g5051	0.0129	0.0224	0.5782	Autosome	Rhodymeniophycidae	4
Gvermi5143	Gvermi_F_g5052	0.0038	0.0059	0.6434	Autosome	Eukaryota	2
Gvermi5144	Gvermi_F_g5053	0.0013	0	99	Autosome	cellular organisms	1
Gvermi5145	Gvermi_F_g5054	0	0.0093	0.001	Autosome	cellular organisms	1
Gvermi5146	Gvermi_F_g5055	0.0004	0.0036	0.1264	Autosome	cellular organisms	1
Gvermi5147	Gvermi_F_g5056	0	0.0034	0.001	Autosome	cellular organisms	1
Gvermi5148	Gvermi_F_g5057	0	0	0.001	Autosome	cellular organisms	1
Gvermi5149	Gvermi_F_g5058	0	0	0.4199	Autosome	cellular organisms	1
Gvermi5150	Gvermi_F_g5059	0	0	0.4694	Autosome	Gracilariaceae	5
Gvermi5151	Gvermi_F_g5060	0	0.0048	0.001	Autosome	cellular organisms	1
Gvermi5152	Gvermi_F_g5061	0	0.0039	0.001	Autosome	cellular organisms	1
Gvermi5153	Gvermi_F_g5062	0	0	0.4527	Autosome	cellular organisms	1
Gvermi5154	Gvermi_F_g5063	0.0009	0	99	Autosome	cellular organisms	1
Gvermi5155	Gvermi_F_g5064	0	0.0015	0.001	Autosome	cellular organisms	1
Gvermi5156	Gvermi_F_g5065	0	0.004	0.001	Autosome	Eukaryota	2
Gvermi5157	Gvermi_F_g5066	0	0	0.001	Autosome	cellular organisms	1
Gvermi5158	Gvermi_F_g5067	0.0006	0.0115	0.0495	Autosome	cellular organisms	1
Gvermi5159	Gvermi_F_g5068	0.0002	0.0079	0.0251	Autosome	cellular organisms	1
Gvermi5160	Gvermi_F_g5069	0	0	0.3196	Autosome	cellular organisms	1
Gvermi5161	Gvermi_F_g5070	0	0.0086	0.001	Autosome	cellular organisms	1
Gvermi5162	Gvermi_F_g5071	0	0.0084	0.001	Autosome	cellular organisms	1
Gvermi5163	Gvermi_F_g5072	0	0.0076	0.001	Autosome	Rhodymeniophycidae	4
Gvermi5164	Gvermi_F_g5073	0	0.006	0.001	Autosome	cellular organisms	1
Gvermi5165	Gvermi_F_g5074	0.0035	0	99	Autosome	Eukaryota	2
Gvermi5166	Gvermi_F_g5075	0.0012	0.0029	0.4026	Autosome	Gracilariaceae	5
Gvermi5167	Gvermi_F_g5076	0.0032	0.0134	0.2398	Autosome	cellular organisms	1
Gvermi5168	Gvermi_F_g5077	0.0043	0	99	Autosome	cellular organisms	1
Gvermi5169	Gvermi_F_g5078	0.0011	0.0058	0.183	Autosome	cellular organisms	1
Gvermi5170	Gvermi_F_g5079	0.0106	0.0211	0.5048	Autosome	Eukaryota	2
Gvermi5171	Gvermi_F_g5080	0.0013	0.0302	0.0445	Autosome	cellular organisms	1
Gvermi5172	Gvermi_F_g5081	0.001	0.0119	0.0878	Autosome	cellular organisms	1
Gvermi5173	Gvermi_F_g5082	0.0018	0.0035	0.5299	Autosome	Eukaryota	2
Gvermi5174	Gvermi_F_g5083	0.0028	0.0121	0.2327	Autosome	Eukaryota	2
Gvermi5175	Gvermi_F_g5084	0.0014	0	99	Autosome	cellular organisms	1
Gvermi5176	Gvermi_F_g5085	0	0	0.4147	Autosome	Eukaryota	2
Gvermi5177	Gvermi_F_g1431	0.0038	0.0173	0.22	Autosome	Rhodophyta	3
Gvermi5178	Gvermi_F_g3921	0	0	0.4927	Autosome	cellular organisms	1
Gvermi5179	Gvermi_F_g3920	0	0	0.5044	Autosome	cellular organisms	1
Gvermi5180	Gvermi_F_g3919	0	0	0.4109	Autosome	cellular organisms	1
Gvermi5181	Gvermi_F_g3918	0	0	0.4805	Autosome	cellular organisms	1
Gvermi5182	Gvermi_F_g3917	0	0	20.3171	Autosome	cellular organisms	1
Gvermi5183	Gvermi_F_g3916	0	0	0.026	Autosome	Rhodymeniophycidae	4
Gvermi5184	Gvermi_F_g3915	0	0	0.0863	Autosome	cellular organisms	1
Gvermi5185	Gvermi_F_g3914	0	0	0.4244	Autosome	cellular organisms	1
Gvermi5186	Gvermi_F_g3913	0	0.0062	0.001	Autosome	Rhodymeniophycidae	4
Gvermi5187	Gvermi_F_g6279	0	0	0.4277	Autosome	Rhodymeniophycidae	4
Gvermi5188	Gvermi_F_g6280	0	0.0025	0.001	Autosome	Gracilariaceae	5
Gvermi5189	Gvermi_F_g6281	0	0	0.001	Autosome	cellular organisms	1
Gvermi5190	Gvermi_F_g6282	0	0	0.4343	Autosome	cellular organisms	1
Gvermi5191	Gvermi_F_g6283	0	0	0.4318	Autosome	cellular organisms	1
Gvermi5192	Gvermi_F_g6284	0	0	0.3846	Autosome	cellular organisms	1
Gvermi5193	Gvermi_F_g6285	0	0	0.4038	Autosome	Rhodophyta	3
Gvermi5194	Gvermi_F_g6286	0	0	0.0252	Autosome	Eukaryota	2
Gvermi5195	Gvermi_F_g6287	0	0	0.4789	Autosome	Eukaryota	2
Gvermi5196	Gvermi_F_g6288	0	0	0.13	Autosome	cellular organisms	1
Gvermi5197	Gvermi_F_g6289	0	0	0.4198	Autosome	Gracilariaceae	5
Gvermi5198	Gvermi_F_g9682	0	0	0.505	Autosome	Eukaryota	2
Gvermi5199	Gvermi_F_g9681	0	0	0.3794	Autosome	cellular organisms	1
Gvermi5200	Gvermi_F_g9680	0	0	0.2911	Autosome	Rhodymeniophycidae	4
Gvermi5201	Gvermi_F_g9679	0	0	0.472	Autosome	cellular organisms	1
Gvermi5202	Gvermi_F_g9678	0	0	0.5118	Autosome	cellular organisms	1
Gvermi5203	Gvermi_F_g9677	0	0	0.3361	Autosome	cellular organisms	1
Gvermi5204	Gvermi_F_g9676	0	0	0.001	Autosome	cellular organisms	1
Gvermi5205	Gvermi_F_g9675	0	0	0.4736	Autosome	cellular organisms	1
Gvermi5206	Gvermi_F_g9674	0	0	0.4199	Autosome	cellular organisms	1
Gvermi5207	Gvermi_F_g9673	0	0	0.001	Autosome	cellular organisms	1
Gvermi5208	Gvermi_F_g9672	0	0	0.5081	Autosome	cellular organisms	1
Gvermi5209	Gvermi_F_g9671	0	0	0.4297	Autosome	Gracilariaceae	5
Gvermi5210	Gvermi_F_g9670	0	0	0.4831	Autosome	cellular organisms	1
Gvermi5211	Gvermi_F_g9669	0	0	0.1073	Autosome	cellular organisms	1
Gvermi5212	Gvermi_F_g9668	0	0	0.4662	Autosome	cellular organisms	1
Gvermi5213	Gvermi_F_g9667	0	0	0.001	Autosome	Gracilariaceae	5
Gvermi5214	Gvermi_F_g9666	0	0	0.4967	Autosome	Rhodymeniophycidae	4
Gvermi5215	Gvermi_F_g9665	0	0	0.3729	Autosome	Eukaryota	2
Gvermi5216	Gvermi_F_g9664	0	0	0.2497	Autosome	cellular organisms	1
Gvermi5217	Gvermi_F_g9663	0	0	0.3459	Autosome	Rhodymeniophycidae	4
Gvermi5218	Gvermi_F_g7816	0	0	0.4101	Autosome	cellular organisms	1
Gvermi5219	Gvermi_F_g7815	0	0	0.379	Autosome	Rhodymeniophycidae	4
Gvermi5220	Gvermi_F_g7814	0	0	0.4924	Autosome	Rhodymeniophycidae	4
Gvermi5221	Gvermi_F_g7813	0	0	0.4346	Autosome	Gracilariaceae	5
Gvermi5222	Gvermi_F_g7812	0	0	0.466	Autosome	cellular organisms	1
Gvermi5223	Gvermi_F_g7811	0	0	0.3703	Autosome	cellular organisms	1
Gvermi5224	Gvermi_F_g7810	0	0	0.001	Autosome	cellular organisms	1
Gvermi5225	Gvermi_F_g7809	0	0	0.4108	Autosome	cellular organisms	1
Gvermi5226	Gvermi_F_g7808	0	0	0.4662	Autosome	Eukaryota	2
Gvermi5227	Gvermi_F_g7807	0	0	0.4507	Autosome	Gracilariaceae	5
Gvermi5228	Gvermi_F_g7806	0	0	0.4422	Autosome	cellular organisms	1
Gvermi5229	Gvermi_F_g7805	0	0	0.1727	Autosome	cellular organisms	1
Gvermi5230	Gvermi_F_g7804	0	0	0.4027	Autosome	cellular organisms	1
Gvermi5231	Gvermi_F_g7803	0	0	0.4438	Autosome	cellular organisms	1
Gvermi5232	Gvermi_F_g7802	0	0	0.4493	Autosome	Eukaryota	2
Gvermi5233	Gvermi_F_g7801	0	0	0.4051	Autosome	Rhodophyta	3
Gvermi5234	Gvermi_F_g7800	0	0	0.001	Autosome	Eukaryota	2
Gvermi5236	Gvermi_F_g7797	0	0	0.4678	Autosome	Gracilariaceae	5
Gvermi5237	Gvermi_F_g5143	0	0	0.333	Autosome	cellular organisms	1
Gvermi5238	Gvermi_F_g5144	0	0	0.4255	Autosome	Eukaryota	2
Gvermi5239	Gvermi_F_g5145	0	0	0.001	Autosome	cellular organisms	1
Gvermi5240	Gvermi_F_g10832	0	0	0.43	Autosome	cellular organisms	1
Gvermi5241	Gvermi_F_g10833	0	0	0.3751	Autosome	Rhodophyta	3
Gvermi5242	Gvermi_F_g2504	0	0	0.4307	Autosome	Eukaryota	2
Gvermi5243	Gvermi_F_g2503	0	0	0.4489	Autosome	Rhodymeniophycidae	4
Gvermi5244	Gvermi_F_g2502	0	0	0.001	Autosome	cellular organisms	1
Gvermi5245	Gvermi_F_g2501	0	0	0.3942	Autosome	Gracilariaceae	5
Gvermi5246	Gvermi_F_g2500	0	0	0.4691	Autosome	cellular organisms	1
Gvermi5247	Gvermi_F_g2499	0	0	0.001	Autosome	Eukaryota	2
Gvermi5248	Gvermi_F_g2498	0	0	0.0954	Autosome	cellular organisms	1
Gvermi5249	Gvermi_F_g2497	0	0	0.46	Autosome	Gracilariaceae	5
Gvermi5250	Gvermi_F_g6629	0	0	0.4936	Autosome	cellular organisms	1
Gvermi5251	Gvermi_F_g6628	0	0	99	Autosome	Eukaryota	2
Gvermi5252	Gvermi_F_g6627	0	0	0.4818	Autosome	cellular organisms	1
Gvermi5253	Gvermi_F_g6626	0	0	0.001	Autosome	cellular organisms	1
Gvermi5254	Gvermi_F_g6625	0	0	0.4951	Autosome	cellular organisms	1
Gvermi5255	Gvermi_F_g6624	0	0	0.001	Autosome	cellular organisms	1
Gvermi5256	Gvermi_F_g6623	0	0	0.001	Autosome	Rhodophyta	3
Gvermi5257	Gvermi_F_g6622	0	0	0.4734	Autosome	cellular organisms	1
Gvermi5258	Gvermi_F_g10037	0	0	0.3251	Autosome	cellular organisms	1
Gvermi5259	Gvermi_F_g10036	0	0	0.4563	Autosome	cellular organisms	1
Gvermi5260	Gvermi_F_g10035	0	0	0.4508	Autosome	cellular organisms	1
Gvermi5261	Gvermi_F_g10034	0	0	0.001	Autosome	cellular organisms	1
Gvermi5262	Gvermi_F_g5717	0	0	0.3339	Autosome	Eukaryota	2
Gvermi5263	Gvermi_F_g5718	0	0	0.4449	Autosome	cellular organisms	1
Gvermi5264	Gvermi_F_g5719	0	0	0.4904	Autosome	Gracilariaceae	5
Gvermi5265	Gvermi_F_g5720	0	0	0.4428	Autosome	Eukaryota	2
Gvermi5266	Gvermi_F_g5721	0	0	0.4809	Autosome	cellular organisms	1
Gvermi5267	Gvermi_F_g5722	0	0	0.001	Autosome	Rhodophyta	3
Gvermi5268	Gvermi_F_g5723	0	0	0.001	Autosome	cellular organisms	1
Gvermi5269	Gvermi_F_g5724	0	0	0.1918	Autosome	Gracilariaceae	5
Gvermi5270	Gvermi_F_g5725	0	0	0.4774	Autosome	cellular organisms	1
Gvermi5271	Gvermi_F_g5726	0	0	0.5214	Autosome	Rhodophyta	3
Gvermi5272	Gvermi_F_g5727	0	0	0.4511	Autosome	cellular organisms	1
Gvermi5273	Gvermi_F_g5728	0	0	0.376	Autosome	Eukaryota	2
Gvermi5274	Gvermi_F_g5729	0	0	0.001	Autosome	cellular organisms	1
Gvermi5275	Gvermi_F_g5730	0	0	0.3826	Autosome	cellular organisms	1
Gvermi5276	Gvermi_F_g5731	0	0	0.001	Autosome	cellular organisms	1
Gvermi5277	Gvermi_F_g7272	0	0	0.4129	Autosome	Eukaryota	2
Gvermi5280	Gvermi_F_g6311	0	0	0.3986	Autosome	Gracilariaceae	5
Gvermi5281	Gvermi_F_g946	0.0319	0.047	0.6792	Autosome	cellular organisms	1
Gvermi5283	Gvermi_F_g947	0	0	0.4729	Autosome	cellular organisms	1
Gvermi5284	Gvermi_F_g948	0	0	0.4478	Autosome	cellular organisms	1
Gvermi5285	Gvermi_F_g949	0	0	0.3876	Autosome	cellular organisms	1
Gvermi5286	Gvermi_F_g950	0	0	0.5287	Autosome	cellular organisms	1
Gvermi5287	Gvermi_F_g951	0	0	0.3946	Autosome	Eukaryota	2
Gvermi5288	Gvermi_F_g952	0	0	0.4261	Autosome	cellular organisms	1
Gvermi5289	Gvermi_F_g953	0	0	0.3316	Autosome	Rhodymeniophycidae	4
Gvermi5290	Gvermi_F_g954	0	0	0.4281	Autosome	cellular organisms	1
Gvermi5291	Gvermi_F_g955	0	0	0.4741	Autosome	Gracilariaceae	5
Gvermi5292	Gvermi_F_g956	0	0	0.4514	Autosome	cellular organisms	1
Gvermi5293	Gvermi_F_g957	0	0	0.4487	Autosome	cellular organisms	1
Gvermi5294	Gvermi_F_g958	0	0	0.001	Autosome	cellular organisms	1
Gvermi5295	Gvermi_F_g9961	0	0	0.001	Autosome	Eukaryota	2
Gvermi5298	Gvermi_F_g10359	0	0	0.001	Autosome	cellular organisms	1
Gvermi5299	Gvermi_F_g10360	0	0	16.4524	Autosome	cellular organisms	1
Gvermi5300	Gvermi_F_g10361	0	0	0.4511	Autosome	Gracilariaceae	5
Gvermi5301	Gvermi_F_g10362	0	0	0.001	Autosome	cellular organisms	1
Gvermi5302	Gvermi_F_g10363	0	0	0.3023	Autosome	cellular organisms	1
Gvermi5303	Gvermi_F_g10364	0	0	0.4936	Autosome	cellular organisms	1
Gvermi5304	Gvermi_F_g10365	0	0.009	0.001	Autosome	cellular organisms	1
Gvermi5305	Gvermi_F_g10366	0	0	0.4262	Autosome	Gracilariaceae	5
Gvermi5306	Gvermi_F_g10367	0	0	0.001	Autosome	Rhodymeniophycidae	4
Gvermi5307	Gvermi_F_g4793	0	0	0.1511	Autosome	Eukaryota	2
Gvermi5308	Gvermi_F_g6566	0	0	0.4819	Autosome	Gracilariaceae	5
Gvermi5309	Gvermi_F_g6565	0	0	0.1788	Autosome	Eukaryota	2
Gvermi5310	Gvermi_F_g6564	0	0	0.4455	Autosome	cellular organisms	1
Gvermi5311	Gvermi_F_g6563	0	0	0.4836	Autosome	cellular organisms	1
Gvermi5314	Gvermi_F_g10962	0	0	0.001	Autosome	Rhodymeniophycidae	4
Gvermi5315	Gvermi_F_g10963	0	0	0.001	Autosome	cellular organisms	1
Gvermi5316	Gvermi_F_g10964	0	0	0.3777	Autosome	cellular organisms	1
Gvermi5317	Gvermi_F_g10965	0	0	0.001	Autosome	cellular organisms	1
Gvermi5318	Gvermi_F_g5180	0	0	0.473	Autosome	cellular organisms	1
Gvermi5319	Gvermi_F_g5179	0	0	0.001	Autosome	cellular organisms	1
Gvermi5320	Gvermi_F_g5178	0	0	0.5112	Autosome	cellular organisms	1
Gvermi5321	Gvermi_F_g5177	0	0	0.4759	Autosome	cellular organisms	1
Gvermi5322	Gvermi_F_g5176	0	0	0.4894	Autosome	cellular organisms	1
Gvermi5323	Gvermi_F_g5175	0	0	0.4552	Autosome	cellular organisms	1
Gvermi5324	Gvermi_F_g5560	0	0	0.507	Autosome	cellular organisms	1
Gvermi5325	Gvermi_F_g5561	0	0	0.5191	Autosome	cellular organisms	1
Gvermi5326	Gvermi_F_g1142	0.0153	0.0242	0.6324	Autosome	Gracilariaceae	5
Gvermi5327	Gvermi_F_g1141	0.0021	0.0039	0.5322	Autosome	cellular organisms	1
Gvermi5328	Gvermi_F_g1140	0	0	0.4026	Autosome	Rhodophyta	3
Gvermi5329	Gvermi_F_g3245	0	0.0115	0.001	Autosome	cellular organisms	1
Gvermi5330	Gvermi_F_g3244	0.0033	0.0039	0.8561	Autosome	Eukaryota	2
Gvermi5331	Gvermi_F_g3243	0.0039	0.0161	0.2399	Autosome	Rhodymeniophycidae	4
Gvermi5332	Gvermi_F_g3242	0.0009	0.0045	0.2014	Autosome	Rhodymeniophycidae	4
Gvermi5333	Gvermi_F_g3241	0.003	0.002	1.5553	Autosome	cellular organisms	1
Gvermi5334	Gvermi_F_g8537	0	0.0336	0.001	Autosome	Eukaryota	2
Gvermi5335	Gvermi_F_g8538	0.001	0.0146	0.0666	Autosome	Eukaryota	2
Gvermi5336	Gvermi_F_g8539	0.0028	0.0074	0.3747	Autosome	Eukaryota	2
Gvermi5337	Gvermi_F_g8540	0.0011	0.0053	0.2129	Autosome	cellular organisms	1
Gvermi5338	Gvermi_F_g8541	0.0014	0	99	Autosome	cellular organisms	1
Gvermi5339	Gvermi_F_g8542	0.0021	0.026	0.0803	Autosome	Gracilariaceae	5
Gvermi5340	Gvermi_F_g8543	0.003	0.0075	0.4026	Autosome	Rhodymeniophycidae	4
Gvermi5341	Gvermi_F_g8544	0	0.0009	0.001	Autosome	cellular organisms	1
Gvermi5342	Gvermi_F_g8545	0	0	0.5228	Autosome	cellular organisms	1
Gvermi5343	Gvermi_F_g8546	0	0.0083	0.001	Autosome	Eukaryota	2
Gvermi5344	Gvermi_F_g2666	0	0.0037	0.001	Autosome	cellular organisms	1
Gvermi5345	Gvermi_F_g2667	0	0	0.4279	Autosome	cellular organisms	1
Gvermi5346	Gvermi_F_g2668	0.0011	0.0064	0.1737	Autosome	cellular organisms	1
Gvermi5347	Gvermi_F_g2669	0	0.0016	0.001	Autosome	Rhodymeniophycidae	4
Gvermi5348	Gvermi_F_g2670	0	0.0016	0.001	Autosome	Rhodymeniophycidae	4
Gvermi5349	Gvermi_F_g8227	0	0.0182	0.001	Autosome	cellular organisms	1
Gvermi5350	Gvermi_F_g8228	0.0006	0.0018	0.3436	Autosome	Gracilariaceae	5
Gvermi5351	Gvermi_F_g8229	0	0	0.3641	Autosome	cellular organisms	1
Gvermi5352	Gvermi_F_g8230	0	0	0.3677	Autosome	Eukaryota	2
Gvermi5353	Gvermi_F_g8231	0	0	0.2635	Autosome	Rhodophyta	3
Gvermi5354	Gvermi_F_g8232	0	0	0.4602	Autosome	Gracilariaceae	5
Gvermi5355	Gvermi_F_g8233	0	0	0.1138	Autosome	cellular organisms	1
Gvermi5356	Gvermi_F_g8234	0	0	0.001	Autosome	cellular organisms	1
Gvermi5357	Gvermi_F_g8235	0	0	0.001	Autosome	Gracilariaceae	5
Gvermi5358	Gvermi_F_g8236	0	0	0.001	Autosome	Gracilariaceae	5
Gvermi5359	Gvermi_F_g8237	0	0	0.4661	Autosome	cellular organisms	1
Gvermi5360	Gvermi_F_g8238	0	0	0.001	Autosome	cellular organisms	1
Gvermi5361	Gvermi_F_g8239	0	0.0017	0.001	Autosome	Gracilariaceae	5
Gvermi5362	Gvermi_F_g8240	0	0	0.4763	Autosome	Eukaryota	2
Gvermi5363	Gvermi_F_g8241	0	0	0.001	Autosome	cellular organisms	1
Gvermi5364	Gvermi_F_g8242	0	0	0.3752	Autosome	cellular organisms	1
Gvermi5365	Gvermi_F_g5857	0	0	0.001	Autosome	Rhodophyta	3
Gvermi5366	Gvermi_F_g5856	0	0	0.4823	Autosome	Eukaryota	2
Gvermi5367	Gvermi_F_g5855	0	0	0.3129	Autosome	cellular organisms	1
Gvermi5368	Gvermi_F_g5854	0	0	0.5228	Autosome	cellular organisms	1
Gvermi5369	Gvermi_F_g8385	0	0	0.4581	Autosome	Rhodymeniophycidae	4
Gvermi5370	Gvermi_F_g8386	0	0	0.001	Autosome	Eukaryota	2
Gvermi5371	Gvermi_F_g8387	0	0	0.4383	Autosome	cellular organisms	1
Gvermi5372	Gvermi_F_g8996	0	0	0.5007	Autosome	cellular organisms	1
Gvermi5373	Gvermi_F_g8995	0	0	0.4786	Autosome	cellular organisms	1
Gvermi5374	Gvermi_F_g8994	0	0	0.001	Autosome	Gracilariaceae	5
Gvermi5375	Gvermi_F_g8993	0.0018	0.0037	0.4816	Autosome	Gracilariaceae	5
Gvermi5376	Gvermi_F_g8992	0	0	0.0606	Autosome	Eukaryota	2
Gvermi5377	Gvermi_F_g8991	0	0	0.4592	Autosome	cellular organisms	1
Gvermi5378	Gvermi_F_g8990	0	0.0026	0.001	Autosome	Eukaryota	2
Gvermi5379	Gvermi_F_g8989	0	0	0.001	Autosome	Eukaryota	2
Gvermi5380	Gvermi_F_g8988	0	0	0.4781	Autosome	Eukaryota	2
Gvermi5381	Gvermi_F_g8987	0	0	0.5018	Autosome	cellular organisms	1
Gvermi5382	Gvermi_F_g8986	0	0	0.001	Autosome	Eukaryota	2
Gvermi5383	Gvermi_F_g8985	0	0	0.5084	Autosome	Rhodophyta	3
Gvermi5384	Gvermi_F_g8984	0	0	0.001	Autosome	Gracilariaceae	5
Gvermi5385	Gvermi_F_g8983	0	0	0.0064	Autosome	cellular organisms	1
Gvermi5386	Gvermi_F_g8982	0	0.004	0.001	Autosome	cellular organisms	1
Gvermi5387	Gvermi_F_g8981	0	0.0063	0.001	Autosome	cellular organisms	1
Gvermi5388	Gvermi_F_g8980	0	0	0.001	Autosome	Gracilariaceae	5
Gvermi5389	Gvermi_F_g10375	0.001	0.0017	0.5632	Autosome	Rhodymeniophycidae	4
Gvermi5390	Gvermi_F_g10374	0	0.0077	0.001	Autosome	cellular organisms	1
Gvermi5391	Gvermi_F_g10373	0.0021	0.0161	0.1292	Autosome	cellular organisms	1
Gvermi5392	Gvermi_F_g10372	0	0	0.001	Autosome	Gracilariaceae	5
Gvermi5393	Gvermi_F_g10371	0.0022	0.005	0.435	Autosome	cellular organisms	1
Gvermi5394	Gvermi_F_g10370	0.0006	0.0058	0.1109	Autosome	cellular organisms	1
Gvermi5395	Gvermi_F_g10369	0.0157	0.0035	4.4984	Autosome	cellular organisms	1
Gvermi5396	Gvermi_F_g3901	0	0	0.4999	Autosome	Gracilariaceae	5
Gvermi5397	Gvermi_F_g3900	0	0	0.4999	Autosome	Gracilariaceae	5
Gvermi5398	Gvermi_F_g3899	0.001	0.0131	0.0729	Autosome	Eukaryota	2
Gvermi5399	Gvermi_F_g3898	0.0009	0.0058	0.1592	Autosome	Eukaryota	2
Gvermi5400	Gvermi_F_g3897	0	0	0.5054	Autosome	Gracilariaceae	5
Gvermi5401	Gvermi_F_g2122	0.0023	0.0041	0.5539	Autosome	Gracilariaceae	5
Gvermi5402	Gvermi_F_g2121	0.0533	0.0665	0.8015	Autosome	Gracilariaceae	5
Gvermi5403	Gvermi_F_g10332	0.0018	0.008	0.2306	Autosome	Gracilariaceae	5
Gvermi5404	Gvermi_F_g4370	0.0022	0.0108	0.2088	Autosome	cellular organisms	1
Gvermi5405	Gvermi_F_g4371	0.0017	0.0097	0.1715	Autosome	Eukaryota	2
Gvermi5406	Gvermi_F_g4372	0.0016	0.0136	0.1199	Autosome	Eukaryota	2
Gvermi5407	Gvermi_F_g4373	0.0021	0	99	Autosome	cellular organisms	1
Gvermi5408	Gvermi_F_g4374	0.0013	0.0033	0.3845	Autosome	cellular organisms	1
Gvermi5409	Gvermi_F_g4375	0	0.0257	0.001	Autosome	cellular organisms	1
Gvermi5410	Gvermi_F_g8568	0	0.0327	0.001	Autosome	cellular organisms	1
Gvermi5411	Gvermi_F_g8569	0	0.0121	0.001	Autosome	cellular organisms	1
Gvermi5412	Gvermi_F_g8570	0.0011	0.0055	0.1949	Autosome	Eukaryota	2
Gvermi5413	Gvermi_F_g8571	0	0.0112	0.001	Autosome	cellular organisms	1
Gvermi5414	Gvermi_F_g8572	0.0019	0.0098	0.1981	Autosome	cellular organisms	1
Gvermi5415	Gvermi_F_g8573	0.0036	0.0075	0.484	Autosome	Rhodymeniophycidae	4
Gvermi5416	Gvermi_F_g8574	0.0026	0.0258	0.1008	Autosome	Gracilariaceae	5
Gvermi5417	Gvermi_F_g2632	0.0044	0.0096	0.4553	Autosome	cellular organisms	1
Gvermi5418	Gvermi_F_g2633	0.0052	0.0217	0.2373	Autosome	Rhodophyta	3
Gvermi5419	Gvermi_F_g2634	0.0054	0.0001	99	Autosome	Gracilariaceae	5
Gvermi5420	Gvermi_F_g2635	0	0.0024	0.001	Autosome	Rhodymeniophycidae	4
Gvermi5421	Gvermi_F_g2636	0.002	0	99	Autosome	cellular organisms	1
Gvermi5422	Gvermi_F_g2637	0	0	0.3765	Autosome	Gracilariaceae	5
Gvermi5424	Gvermi_F_g2700	0	0	0.001	Autosome	cellular organisms	1
Gvermi5425	Gvermi_F_g2701	0	0	0.39	Autosome	cellular organisms	1
Gvermi5427	Gvermi_F_g8141	0.0907	0.0772	1.1757	Autosome	Gracilariaceae	5
Gvermi5428	Gvermi_F_g10688	0.0014	0.013	0.1083	Autosome	Gracilariaceae	5
Gvermi5429	Gvermi_F_g10689	0.0041	0.0118	0.3458	Autosome	Rhodymeniophycidae	4
Gvermi5430	Gvermi_F_g11321	0.0026	0	99	Autosome	Gracilariaceae	5
Gvermi5431	Gvermi_F_g10069	0	0	0.4911	Autosome	Eukaryota	2
Gvermi5432	Gvermi_F_g10068	0.0008	0.0038	0.2116	Autosome	cellular organisms	1
Gvermi5433	Gvermi_F_g10067	0.0009	0.0053	0.1735	Autosome	cellular organisms	1
Gvermi5434	Gvermi_F_g10066	0	0	0.001	Autosome	Gracilariaceae	5
Gvermi5435	Gvermi_F_g10065	0	0	0.4221	Autosome	Rhodophyta	3
Gvermi5436	Gvermi_F_g10064	0	0	0.001	Autosome	cellular organisms	1
Gvermi5437	Gvermi_F_g8301	0.0012	0.0085	0.1446	Autosome	cellular organisms	1
Gvermi5438	Gvermi_F_g8300	0	0.0082	0.001	Autosome	Rhodophyta	3
Gvermi5439	Gvermi_F_g8299	0.0024	0.0116	0.2101	Autosome	Gracilariaceae	5
Gvermi5440	Gvermi_F_g8298	0	0.0071	0.001	Autosome	Eukaryota	2
Gvermi5441	Gvermi_F_g8297	0.0013	0.0023	0.5667	Autosome	cellular organisms	1
Gvermi5442	Gvermi_F_g8296	0	0.0046	0.001	Autosome	cellular organisms	1
Gvermi5443	Gvermi_F_g8295	0.0021	0.0108	0.1982	Autosome	cellular organisms	1
Gvermi5444	Gvermi_F_g8294	0.0019	0.0048	0.3893	Autosome	cellular organisms	1
Gvermi5445	Gvermi_F_g8293	0	0	0.4333	Autosome	cellular organisms	1
Gvermi5446	Gvermi_F_g8292	0.001	0	99	Autosome	Eukaryota	2
Gvermi5447	Gvermi_F_g8291	0	0	0.4305	Autosome	cellular organisms	1
Gvermi5448	Gvermi_F_g8290	0	0	0.4377	Autosome	cellular organisms	1
Gvermi5449	Gvermi_F_g8289	0	0	0.4504	Autosome	cellular organisms	1
Gvermi5450	Gvermi_F_g8288	0	0	0.001	Autosome	Eukaryota	2
Gvermi5451	Gvermi_F_g8287	0	0	0.001	Autosome	Gracilariaceae	5
Gvermi5452	Gvermi_F_g8286	0	0	0.3953	Autosome	Rhodymeniophycidae	4
Gvermi5453	Gvermi_F_g8285	0	0	0.3536	Autosome	cellular organisms	1
Gvermi5454	Gvermi_F_g8284	0.0007	0	99	Autosome	Gracilariaceae	5
Gvermi5455	Gvermi_F_g2493	0	0	0.3913	Autosome	cellular organisms	1
Gvermi5456	Gvermi_F_g1621	0	0	0.001	Autosome	Eukaryota	2
Gvermi5457	Gvermi_F_g1622	0	0.0075	0.001	Autosome	Eukaryota	2
Gvermi5459	Gvermi_F_g1623	0	0.0023	0.001	Autosome	Gracilariaceae	5
Gvermi5460	Gvermi_F_g1624	0.0022	0.0152	0.144	Autosome	cellular organisms	1
Gvermi5461	Gvermi_F_g7659	0	0	0.4936	Autosome	cellular organisms	1
Gvermi5462	Gvermi_F_g7660	0	0	0.4145	Autosome	cellular organisms	1
Gvermi5463	Gvermi_F_g7661	0	0	0.1896	Autosome	Eukaryota	2
Gvermi5464	Gvermi_F_g7662	0	0.0057	0.001	Autosome	cellular organisms	1
Gvermi5465	Gvermi_F_g7663	0.0104	0.0166	0.6245	Autosome	cellular organisms	1
Gvermi5466	Gvermi_F_g7664	0.0012	0	99	Autosome	cellular organisms	1
Gvermi5467	Gvermi_F_g7665	0.0018	0	99	Autosome	Eukaryota	2
Gvermi5468	Gvermi_F_g7666	0	0	0.4716	Autosome	cellular organisms	1
Gvermi5469	Gvermi_F_g7667	0	0.0036	0.001	Autosome	cellular organisms	1
Gvermi5470	Gvermi_F_g7668	0	0.0013	0.001	Autosome	cellular organisms	1
Gvermi5471	Gvermi_F_g7669	0	0	0.001	Autosome	cellular organisms	1
Gvermi5472	Gvermi_F_g7670	0	0	0.4915	Autosome	cellular organisms	1
Gvermi5473	Gvermi_F_g7671	0	0.0121	0.001	Autosome	cellular organisms	1
Gvermi5474	Gvermi_F_g7672	0.0217	0.0306	0.7092	Autosome	Gracilariaceae	5
Gvermi5475	Gvermi_F_g7673	0	0.012	0.001	Autosome	cellular organisms	1
Gvermi5476	Gvermi_F_g7674	0	0.0038	0.001	Autosome	cellular organisms	1
Gvermi5477	Gvermi_F_g7675	0	0	0.5095	Autosome	cellular organisms	1
[truncated: 4,135 more rows]

## Sheet: Table S7
Table S7: Distribution of gene ages on autosomes and sex chromosome in G. vermiculophylla (pseudoautosomal region (PAR) and male sex-determining region (VSDR), showing depletion of ‘young’ genes (Rank 5) on the PAR compared to autosomes.
Χ2=16.514, df=8, Cramer’s V=0.034, Fisher’s p=0.035
observed values, expected values, % within rank, % within chromosome
Taxonomic rank	Autosome	PAR	VSDR	Total
1 - cellular organisms	3510	504	13	4027
	3539	471	17	4027
	0.872	0.125	0.003	1
	0.571	0.616	0.448	0.576
2 – Eukaryota	892	110	7	1009
	887	118	4	1009
	0.884	0.109	0.007	1
	0.145	0.134	0.241	0.144
3 – Rhodophyta	278	39	1	318
	279	37	1	318
	0.874	0.123	0.003	1
	0.045	0.061	0.034	0.045
4 – Rhodymeniophycidae	352	50	4	406
	357	47	2	406
	0.867	0.123	0.01	1
	0.057	0.061	0.138	0.058
5 – Gracilariaceae	1116	115	4	1235
	1085	144	5	1235
	0.904	0.093	0.003	1
	0.182	0.141	0.138	0.177
Total	6148	818	29	6995
	6148	818	29	6995
	0.879	0.117	0.004	1
	1	1	1	1

## Sheet: Table S8
TableS8: Gene orthology analysis across the four Gracilaria species, highlighting the orthogroups containing sex linked genes (blue - VSDR genes, red - USDR genes).
Sex-linked	Orthogroup	G. caudata	G. chilensis	G. gracilis	G. vermiculophylla
YES	OG0000005	Gcaud236 Gcaud4688 Gcaud8104	Gchil1028 Gchil10329 Gchil10340 Gchil10494 Gchil10495 Gchil3148 Gchil3149 Gchil350 Gchil4731 Gchil5003 Gchil5717 Gchil5932 Gchil6634 Gchil6641 Gchil6642 Gchil6701 Gchil7774 Gchil8473 Gchil8911	Ggra7756	Gvermi13346 Gvermi5710
YES	OG0000026	Gcaud5827 Gcaud6095 Gcaud8377	Gchil11009 Gchil1388 Gchil7722 Gchil8488	Ggra10788 Ggra3270 Ggra9101	Gvermi13970 Gvermi3509 Gvermi5536 Gvermi7670
YES	OG0000047		Gchil10020 Gchil10021 Gchil1355 Gchil1418 Gchil2078 Gchil2640 Gchil2641 Gchil2642 Gchil7748 Gchil8486 Gchil8578	Ggra5738
YES	OG0000048	Gcaud519 Gcaud6495 Gcaud_F172_g564	Gchil8576	Ggra10862 Ggra3095 Ggra4182 Ggra4568 Ggra6449 Ggra7047 Ggra7759
YES	OG0000073	Gcaud1303 Gcaud2166 Gcaud3658 Gcaud8292 Gcaud8293 Gcaud8309		Ggra10791 Ggra1148 Ggra3600	Gvermi3504
YES	OG0000092	Gcaud10007 Gcaud1750 Gcaud279	Gchil7074	Ggra1105 Ggra2979 Ggra5279 Ggra6443 Ggra_F2_881	Gvermi5096
YES	OG0000128	Gcaud2456	Gchil3654	Ggra3238 Ggra5740 Ggra8082 Ggra9710	Gvermi1949
YES	OG0000141	Gcaud3776 Gcaud_F172_g560	Gchil6252	Ggra2267 Ggra634 Ggra637	Gvermi12125
YES	OG0000152	Gcaud6035	Gchil8156 Gchil8333 Gchil8490	Ggra3987 Ggra749	Gvermi3121 Gvermi9662
YES	OG0000182	Gcaud3100	Gchil6901	Ggra10354 Ggra3128 Ggra5741 Ggra5742 Ggra9421	Gvermi6510
YES	OG0000183	Gcaud3101	Gchil6902	Ggra10353 Ggra3127 Ggra5743 Ggra9419 Ggra9420	Gvermi6509
YES	OG0000190	Gcaud648		Ggra1729 Ggra2860 Ggra2861 Ggra6224 Ggra8119	Gvermi2018 Gvermi3507
YES	OG0000194	Gcaud7290	Gchil1770 Gchil7776 Gchil_F20_g6717	Ggra7828	Gvermi8169
YES	OG0000218	Gcaud180 Gcaud7264	Gchil10594 Gchil10595 Gchil10596 Gchil_F20_g7806	Ggra6587	Gvermi4115
YES	OG0000219		Gchil1232 Gchil1237 Gchil1979 Gchil2102 Gchil3621 Gchil4631 Gchil9097 Gchil_F20_g60
YES	OG0000228	Gcaud5736 Gcaud_F172_g559	Gchil5123 Gchil5125	Ggra5338 Ggra9813	Gvermi3568
YES	OG0000229	Gcaud4523 Gcaud_F172_g570	Gchil3856	Ggra5852	Gvermi841
YES	OG0000231	Gcaud1877 Gcaud_F172_g8130	Gchil8484 Gchil_F20_g5295	Ggra5749 Ggra_F2_2966	Gvermi3510 Gvermi_F_g5949
YES	OG0000232	Gcaud2220 Gcaud2869 Gcaud4292 Gcaud7055 Gcaud_F172_g9778		Ggra5427	Gvermi12097
YES	OG0000236	Gcaud2000 Gcaud7476	Gchil2698	Ggra8505	Gvermi3503 Gvermi_F_g6649
YES	OG0000351	Gcaud941 Gcaud_F172_g8517	Gchil8472 Gchil_F20_g5314	Ggra5759 Ggra_F2_887	Gvermi3493 Gvermi_F_g2356
YES	OG0000381	Gcaud2032 Gcaud_F172_g7774		Ggra10748 Ggra4691 Ggra7902 Ggra956
YES	OG0000382	Gcaud1586 Gcaud4617 Gcaud_F172_g7776	Gchil10993	Ggra8284	Gvermi13981
YES	OG0000537	Gcaud2809	Gchil8476 Gchil_F20_g532	Ggra5752 Ggra_F2_44	Gvermi3488
YES	OG0000538	Gcaud2807	Gchil8480 Gchil_F20_g4595	Ggra5756	Gvermi3508
YES	OG0000615	Gcaud7463	Gchil6702	Ggra5745 Ggra7200	Gvermi4361
YES	OG0000666	Gcaud2461 Gcaud4718 Gcaud7894 Gcaud_F172_g554		Ggra923
YES	OG0000667	Gcaud5737 Gcaud_F172_g558	Gchil5103	Ggra9812	Gvermi3569
YES	OG0000668	Gcaud_F172_g565		Ggra1214 Ggra3289 Ggra3583 Ggra8579
YES	OG0000669	Gcaud2714 Gcaud_F172_g571	Gchil3425	Ggra6809	Gvermi5651
YES	OG0000670	Gcaud4532 Gcaud_F172_g7539	Gchil8479	Ggra2863	Gvermi3485
YES	OG0000671	Gcaud1000 Gcaud1226 Gcaud_F172_g8244	Gchil4628	Ggra9008
YES	OG0000672	Gcaud8560 Gcaud_F172_g8844	Gchil5745	Ggra9064	Gvermi6382
YES	OG0000773	Gcaud6862	Gchil4915	Ggra5761 Ggra7745	Gvermi3749
YES	OG0000825	Gcaud3882	Gchil10101	Ggra5728 Ggra5729 Ggra9216
YES	OG0001003	Gcaud3237	Gchil6362	Ggra3502 Ggra5724	Gvermi12900
YES	OG0001047	Gcaud5361	Gchil5756 Gchil_F20_g7807	Ggra9075	Gvermi6393
YES	OG0001062	Gcaud5100	Gchil4525 Gchil_F20_g3079	Ggra8976	Gvermi7035
YES	OG0001184	Gcaud1343 Gcaud2808	Gchil8656	Ggra5755 Ggra_F2_1437
YES	OG0001310	Gcaud2093	Gchil4299	Ggra5734 Ggra7242	Gvermi4320
YES	OG0001373	Gcaud9349	Gchil2700	Ggra625	Gvermi3501 Gvermi_F_g6651
YES	OG0001374	Gcaud9350	Gchil2701	Ggra624	Gvermi3500 Gvermi_F_g6652
YES	OG0001424	Gcaud940	Gchil8471	Ggra5760	Gvermi3494
YES	OG0001430	Gcaud7462	Gchil6699	Ggra5746 Ggra7199	Gvermi4363
YES	OG0001484	Gcaud2813	Gchil2713	Ggra5733	Gvermi3496 Gvermi_F_g2353
YES	OG0001561			Ggra1565 Ggra3827 Ggra5737 Ggra6492 Ggra9525
YES	OG0001565			Ggra1564 Ggra3826 Ggra5735 Ggra5736 Ggra9526
YES	OG0001569	Gcaud1338 Gcaud9040 Gcaud_F172_g556			Gvermi6329
YES	OG0001570	Gcaud_F172_g7343	Gchil2892	Ggra4508
YES	OG0001571	Gcaud_F172_g7344	Gchil2894	Ggra4506
YES	OG0002310	Gcaud3881	Gchil10100	Ggra5730 Ggra9215
YES	OG0002312	Gcaud3886	Gchil10104	Ggra5725 Ggra9219
YES	OG0002313	Gcaud3883	Gchil10102	Ggra5727 Ggra9217
YES	OG0003259	Gcaud1878	Gchil8485	Ggra5748	Gvermi3491
YES	OG0003411	Gcaud6094	Gchil8481	Ggra9102	Gvermi3486
YES	OG0003782	Gcaud5074	Gchil2891 Gchil8482	Ggra4509
YES	OG0004688	Gcaud7342	Gchil8478	Ggra8368	Gvermi3497 Gvermi_F_g5948
YES	OG0004881	Gcaud942	Gchil8487	Ggra5753	Gvermi3492
YES	OG0005121	Gcaud2814		Ggra5732	Gvermi3495 Gvermi_F_g2354
YES	OG0005139	Gcaud9434	Gchil8483	Ggra5757	Gvermi3498
YES	OG0005141	Gcaud4533	Gchil2705	Ggra2864	Gvermi3505 Gvermi_F_g5950
YES	OG0005164	Gcaud627	Gchil8489	Ggra5758	Gvermi3499
YES	OG0005333		Gchil10341 Gchil5901 Gchil8595 Gchil_F20_g4072
YES	OG0005350		Gchil2712	Ggra5731	Gvermi3506 Gvermi_F_g2355
YES	OG0005351		Gchil2699	Ggra626	Gvermi3502 Gvermi_F_g6650
YES	OG0005377		Gchil1468 Gchil8477	Ggra1174	Gvermi3489
YES	OG0005416	Gcaud_F172_g563	Gchil8577	Ggra9326
YES	OG0005421	Gcaud5052	Gchil2704		Gvermi3511
YES	OG0005431	Gcaud5053		Ggra3659	Gvermi3512
YES	OG0006135	Gcaud2806	Gchil6403		Gvermi3125
YES	OG0006206	Gcaud7482		Ggra4649 Ggra5726
YES	OG0006748		Gchil8594 Gchil_F20_g4073	Ggra10818
YES	OG0006749			Ggra_F2_888	Gvermi_F_g2357
YES	OG0006783		Gchil10343 Gchil6487 Gchil8474
YES	OG0006981		Gchil8475	Ggra7998	Gvermi8006
YES	OG0006988			Ggra10352 Ggra5744 Ggra9418
YES	OG0007033			Ggra4442 Ggra5750 Ggra9482
YES	OG0007050	Gcaud_F172_g555			Gvermi6328
YES	OG0007051	Gcaud_F172_g561			Gvermi11389
YES	OG0007052	Gcaud_F172_g567		Ggra6925
YES	OG0007497		Gchil_F20_g4271	Ggra9699
YES	OG0007498		Gchil10749 Gchil_F20_g5662
YES	OG0007798		Gchil3708	Ggra_F2_885
YES	OG0007807			Ggra635 Ggra_F2_882
YES	OG0007809			Ggra3614 Ggra_F2_2967
YES	OG0007854			Ggra5739 Ggra9709
YES	OG0007970			Ggra5751 Ggra9483
YES	OG0008038	Gcaud_F172_g557
YES	OG0008039	Gcaud_F172_g562
YES	OG0008040	Gcaud_F172_g568
YES	OG0008041	Gcaud_F172_g572
YES	OG0008042	Gcaud_F172_g2269
YES	OG0008043	Gcaud_F172_g7775
YES	OG0008569		Gchil_F20_g4270
YES	OG0008914			Ggra_F2_884
YES	OG0008915			Ggra_F2_880
YES	OG0008916			Ggra_F2_889
YES	OG0009432			Ggra5754
YES	OG0009433			Ggra5747
YES	OG0009537				Gvermi3487
YES	OG0009541				Gvermi3490
	OG0000000		Gchil10532 Gchil10533 Gchil1268 Gchil1397 Gchil1421 Gchil1422 Gchil1502 Gchil2286 Gchil2400 Gchil2773 Gchil2843 Gchil3137 Gchil3142 Gchil3143 Gchil3206 Gchil3207 Gchil3394 Gchil352 Gchil3586 Gchil3588 Gchil3594 Gchil3840 Gchil3841 Gchil3846 Gchil3847 Gchil3848 Gchil4341 Gchil4343 Gchil4614 Gchil4615 Gchil4616 Gchil5014 Gchil5111 Gchil5112 Gchil5266 Gchil5267 Gchil5438 Gchil6759 Gchil6761 Gchil770…	Ggra4166
	OG0000001	Gcaud2064 Gcaud2256 Gcaud2324 Gcaud3908 Gcaud4720 Gcaud4721 Gcaud7867 Gcaud8217 Gcaud8232 Gcaud8233 Gcaud8320 Gcaud849	Gchil1341 Gchil1876 Gchil1877 Gchil896	Ggra10301 Ggra10302 Ggra10517 Ggra10519 Ggra10520 Ggra1400 Ggra8135	Gvermi12490 Gvermi12686 Gvermi12694 Gvermi12696 Gvermi12697 Gvermi9447 Gvermi9448 Gvermi9450
	OG0000002	Gcaud934	Gchil1873 Gchil3361 Gchil3589 Gchil4342	Ggra10317 Ggra2481	Gvermi10613 Gvermi1882 Gvermi1887 Gvermi1889 Gvermi4247 Gvermi4382 Gvermi4439 Gvermi4460 Gvermi5899 Gvermi6095 Gvermi6788 Gvermi7101 Gvermi765 Gvermi7660 Gvermi7684 Gvermi7685 Gvermi8217 Gvermi8982 Gvermi9497 Gvermi9501
	OG0000003	Gcaud481 Gcaud482 Gcaud5481 Gcaud5482 Gcaud6240 Gcaud6951 Gcaud6991 Gcaud986	Gchil2167 Gchil2168 Gchil7398 Gchil9413	Ggra10792 Ggra1145 Ggra4435 Ggra4437 Ggra5836 Ggra6482 Ggra7249 Ggra8557 Ggra8559 Ggra9153 Ggra9502 Ggra9503	Gvermi12442
	OG0000004	Gcaud2882 Gcaud4626 Gcaud7892 Gcaud8817	Gchil6934 Gchil9375 Gchil9376 Gchil9464	Ggra2251 Ggra2304 Ggra3261 Ggra3762 Ggra3763 Ggra4433 Ggra4434 Ggra5277 Ggra5336 Ggra7016 Ggra7159 Ggra8330 Ggra9511 Ggra9512 Ggra9528 Ggra9837 Ggra9971
	OG0000006	Gcaud1244 Gcaud2365 Gcaud3778	Gchil10163 Gchil2279 Gchil2747 Gchil5955 Gchil7701 Gchil916 Gchil918	Ggra1038 Ggra10380 Ggra10645 Ggra11010 Ggra1607 Ggra1609 Ggra176 Ggra8087 Ggra8655 Ggra9481 Ggra9676 Ggra9767	Gvermi7682
	OG0000007		Gchil10022 Gchil1354 Gchil1419 Gchil1503 Gchil2307 Gchil2637 Gchil2638 Gchil2643 Gchil3146 Gchil4741 Gchil5108 Gchil5109 Gchil5498 Gchil5648 Gchil6870 Gchil6871 Gchil7747 Gchil7751 Gchil7752 Gchil8062 Gchil8176 Gchil8579	Ggra3784
	OG0000008		Gchil1266 Gchil1356 Gchil1513 Gchil1875 Gchil3358 Gchil3359 Gchil351 Gchil3587 Gchil3842 Gchil3843 Gchil4344 Gchil5495 Gchil6758 Gchil6760 Gchil7708 Gchil8255 Gchil8580 Gchil8581 Gchil8585 Gchil9367		Gvermi8221 Gvermi8980
	OG0000009	Gcaud233		Ggra10746 Ggra10887 Ggra11144 Ggra1200 Ggra1208 Ggra201 Ggra327 Ggra4569 Ggra4693 Ggra543 Ggra6217 Ggra643 Ggra6437 Ggra6968 Ggra6971 Ggra6973 Ggra891 Ggra9292 Ggra9901
	OG0000010	Gcaud2074 Gcaud38	Gchil1686 Gchil1687 Gchil2812 Gchil2830 Gchil6757 Gchil6766 Gchil7810	Ggra351 Ggra359 Ggra4651 Ggra6214 Ggra7615 Ggra8131 Ggra8132 Ggra8293 Ggra9303
	OG0000011	Gcaud25 Gcaud258 Gcaud333 Gcaud334 Gcaud373 Gcaud4623 Gcaud8921	Gchil10167 Gchil1063 Gchil1068 Gchil1849 Gchil1850 Gchil7777	Ggra10338 Ggra10906 Ggra10912 Ggra10913 Ggra10914	Gvermi12667
	OG0000012	Gcaud196 Gcaud3479 Gcaud642	Gchil328 Gchil876 Gchil884	Ggra4687 Ggra5431 Ggra6328 Ggra6436 Ggra654 Ggra6930 Ggra811 Ggra8294 Ggra8301 Ggra8319 Ggra8519
	OG0000013	Gcaud3597 Gcaud4190 Gcaud4191 Gcaud6408 Gcaud6409	Gchil2922 Gchil3454 Gchil862 Gchil867 Gchil932	Ggra9818 Ggra9835	Gvermi12500 Gvermi12512 Gvermi13985 Gvermi7612
	OG0000014	Gcaud1022 Gcaud21 Gcaud907	Gchil1382 Gchil1383	Ggra1012 Ggra10801 Ggra3304 Ggra3305 Ggra3654 Ggra4887 Ggra4889 Ggra8665 Ggra9323 Ggra9669	Gvermi7699 Gvermi7713
	OG0000015	Gcaud2666 Gcaud407 Gcaud55 Gcaud6807	Gchil3861 Gchil9491	Ggra10752 Ggra2562 Ggra328 Ggra4686 Ggra4690 Ggra5380 Ggra548 Ggra6967 Ggra892 Ggra957 Ggra9900
	OG0000016		Gchil10531 Gchil10593 Gchil1396 Gchil1420 Gchil2287 Gchil2844 Gchil3140 Gchil3141 Gchil3480 Gchil3595 Gchil3596 Gchil3849 Gchil4617 Gchil5265 Gchil7820 Gchil9527 Gchil9528
	OG0000017	Gcaud7484 Gcaud933	Gchil1267 Gchil1874 Gchil3360 Gchil7707		Gvermi11648 Gvermi1885 Gvermi1888 Gvermi4381 Gvermi5457 Gvermi5898 Gvermi7661 Gvermi8981 Gvermi9498
	OG0000018		Gchil10534 Gchil11011 Gchil2842 Gchil3144 Gchil3591 Gchil3592 Gchil3844 Gchil3845 Gchil4612 Gchil4613 Gchil5104 Gchil7704 Gchil7709 Gchil9524	Ggra1898 Ggra202
	OG0000019		Gchil2639 Gchil3147 Gchil3796 Gchil4618 Gchil4619 Gchil5110 Gchil5113 Gchil5114 Gchil5497 Gchil5649 Gchil6869 Gchil7070 Gchil7071 Gchil7753 Gchil8174 Gchil8175
	OG0000020	Gcaud10057 Gcaud3210 Gcaud4250 Gcaud5059	Gchil2454 Gchil2455 Gchil2920 Gchil874	Ggra4198 Ggra4199 Ggra4371 Ggra6540	Gvermi12469 Gvermi6128
	OG0000021	Gcaud2873 Gcaud2874 Gcaud2875 Gcaud6549	Gchil2100 Gchil2101 Gchil570	Ggra3307 Ggra3308 Ggra7644	Gvermi3157 Gvermi3456 Gvermi3457 Gvermi3458
	OG0000022	Gcaud1078 Gcaud1245 Gcaud192 Gcaud198 Gcaud2737 Gcaud4556 Gcaud7884 Gcaud82		Ggra1013 Ggra1016 Ggra1029 Ggra186 Ggra6913	Gvermi12502 Gvermi13438
	OG0000023	Gcaud460	Gchil1744 Gchil5097	Ggra11031 Ggra1122 Ggra1192 Ggra2252 Ggra4057 Ggra4806 Ggra5034 Ggra6247 Ggra9300	Gvermi5221 Gvermi6344 Gvermi6345
	OG0000024	Gcaud10211 Gcaud3565 Gcaud6218 Gcaud6219 Gcaud6427 Gcaud6428 Gcaud8100 Gcaud9647 Gcaud9949	Gchil4222	Ggra4055	Gvermi4251
	OG0000025	Gcaud1048 Gcaud3858 Gcaud5682 Gcaud6771 Gcaud6772	Gchil4566 Gchil5947	Ggra2101 Ggra4129 Ggra606 Ggra7700 Ggra8904	Gvermi5833 Gvermi6995
	OG0000027	Gcaud1163 Gcaud1558 Gcaud204 Gcaud2485 Gcaud2733 Gcaud3015 Gcaud3017 Gcaud3320 Gcaud3779 Gcaud4504 Gcaud6319 Gcaud8625 Gcaud9403	Gchil5307
	OG0000028	Gcaud1008 Gcaud10233 Gcaud1197 Gcaud1557 Gcaud2075 Gcaud2076 Gcaud2077 Gcaud3041 Gcaud345 Gcaud346 Gcaud4473 Gcaud7378 Gcaud7968 Gcaud9902
	OG0000029	Gcaud1400 Gcaud3215 Gcaud3216 Gcaud5495 Gcaud8061 Gcaud8144	Gchil1425 Gchil1426 Gchil1428	Ggra10672 Ggra7626	Gvermi7653 Gvermi7672 Gvermi7710
	OG0000030	Gcaud649 Gcaud6535 Gcaud6536 Gcaud7794 Gcaud8998 Gcaud8999	Gchil1077 Gchil2954 Gchil3995 Gchil7728	Ggra900 Ggra9672	Gvermi1871 Gvermi1872
	OG0000031	Gcaud4220 Gcaud9075 Gcaud9331 Gcaud9332	Gchil1078 Gchil7766 Gchil8909 Gchil8910	Ggra6253 Ggra6254	Gvermi12663 Gvermi12664 Gvermi12665 Gvermi1878
	OG0000032	Gcaud6018	Gchil10339 Gchil2271 Gchil7720	Ggra10082 Ggra1616 Ggra3795 Ggra4285 Ggra4299 Ggra6394 Ggra9659 Ggra9899	Gvermi7617
	OG0000033			Ggra10745 Ggra10895 Ggra11145 Ggra2890 Ggra326 Ggra4692 Ggra5382 Ggra5385 Ggra545 Ggra6969 Ggra6975 Ggra8299 Ggra893 Ggra9537
	OG0000034	Gcaud10006 Gcaud1133 Gcaud3712 Gcaud3714 Gcaud383 Gcaud5185 Gcaud550 Gcaud6609 Gcaud762 Gcaud7774 Gcaud7986 Gcaud8422 Gcaud9911
	OG0000035	Gcaud393 Gcaud4259 Gcaud5507 Gcaud7707	Gchil10255 Gchil10326 Gchil2274 Gchil6389 Gchil8302 Gchil924	Ggra4312 Ggra6615	Gvermi12501
	OG0000036	Gcaud2534 Gcaud3749 Gcaud8629 Gcaud8738	Gchil6412 Gchil7683 Gchil7686 Gchil902	Ggra1095	Gvermi7673 Gvermi7703 Gvermi7705 Gvermi7709
	OG0000037	Gcaud1337 Gcaud1617 Gcaud3274 Gcaud386 Gcaud5649 Gcaud8291 Gcaud9264	Gchil8936 Gchil9573	Ggra2316 Ggra3607 Ggra7133	Gvermi12086
	OG0000038	Gcaud4462 Gcaud9120 Gcaud9122 Gcaud944	Gchil10335 Gchil1074 Gchil1458	Ggra10900 Ggra181 Ggra3325 Ggra5796	Gvermi7644 Gvermi7645
	OG0000039		Gchil3204 Gchil3395 Gchil354 Gchil4339 Gchil4340 Gchil5435 Gchil5436 Gchil8584 Gchil8588 Gchil8589 Gchil8590	Ggra3025 Ggra3026
	OG0000040			Ggra10017 Ggra10126 Ggra10646 Ggra11032 Ggra1205 Ggra3281 Ggra4564 Ggra5355 Ggra7093 Ggra756 Ggra8329
	OG0000041	Gcaud5436 Gcaud5470 Gcaud9033	Gchil1817 Gchil4307 Gchil4505	Ggra7234 Ggra7817 Ggra8925	Gvermi4330 Gvermi6967 Gvermi8184
	OG0000042	Gcaud10213 Gcaud1267 Gcaud1326 Gcaud2302 Gcaud2452 Gcaud2453 Gcaud4459 Gcaud7925 Gcaud80 Gcaud8067		Ggra8137 Ggra8370
	OG0000043	Gcaud2533 Gcaud3743 Gcaud6786	Gchil2091 Gchil2711	Ggra10349 Ggra4306 Ggra9311 Ggra9675	Gvermi1860 Gvermi1902 Gvermi3466
	OG0000044	Gcaud340 Gcaud341 Gcaud5651	Gchil10155 Gchil2035 Gchil2079	Ggra7619 Ggra7620 Ggra8645 Ggra9766	Gvermi3449 Gvermi3450
	OG0000045	Gcaud6145	Gchil323 Gchil324 Gchil4398 Gchil4400 Gchil4402 Gchil7313 Gchil7826 Gchil7827	Ggra8809 Ggra8810	Gvermi6882
	OG0000046	Gcaud6143 Gcaud6223	Gchil2600 Gchil5665 Gchil5672 Gchil6376 Gchil6392	Ggra3014 Ggra8803	Gvermi12916 Gvermi6002 Gvermi6473
	OG0000049	Gcaud6301 Gcaud6302	Gchil1408 Gchil1409 Gchil4523 Gchil4524 Gchil7685 Gchil9307	Ggra2467 Ggra655	Gvermi11820
	OG0000050	Gcaud3419 Gcaud4367 Gcaud617 Gcaud661 Gcaud9919	Gchil10482 Gchil2695	Ggra10120 Ggra1354	Gvermi1842
	OG0000051	Gcaud3187 Gcaud5852 Gcaud6570 Gcaud7683 Gcaud9923	Gchil9237	Ggra3717 Ggra3739 Ggra731	Gvermi14131 Gvermi7229
	OG0000052	Gcaud4539 Gcaud6766 Gcaud6767 Gcaud7046 Gcaud8841	Gchil2087 Gchil2521	Ggra1499 Ggra5040	Gvermi6056 Gvermi6076
	OG0000053	Gcaud3047 Gcaud3741 Gcaud5828 Gcaud7335	Gchil2290 Gchil3568 Gchil3571 Gchil7767	Ggra6257	Gvermi5534
	OG0000054	Gcaud4722 Gcaud5956 Gcaud8053 Gcaud9037	Gchil1061 Gchil1342 Gchil8699	Ggra3337	Gvermi7671 Gvermi9308 Gvermi9449
	OG0000055	Gcaud4733 Gcaud5501 Gcaud6789	Gchil1255 Gchil7762 Gchil7763 Gchil904	Ggra1005 Ggra980	Gvermi7638
	OG0000056	Gcaud1695 Gcaud7276 Gcaud9792	Gchil4093	Ggra10028 Ggra10030 Ggra10969 Ggra3471 Ggra8311	Gvermi4130 Gvermi4137
	OG0000057	Gcaud7999	Gchil1411 Gchil7718	Ggra1040 Ggra1092 Ggra1401 Ggra8084 Ggra9661	Gvermi1854 Gvermi1877
	OG0000058	Gcaud8109	Gchil7712 Gchil7713	Ggra1027 Ggra10703 Ggra10715 Ggra1617 Ggra1620 Ggra4311 Ggra8128 Ggra9679
	OG0000059	Gcaud1067 Gcaud1221 Gcaud2519 Gcaud288 Gcaud3729 Gcaud382 Gcaud4112 Gcaud9951	Gchil2749	Ggra6227 Ggra9668
	OG0000060	Gcaud9361	Gchil4291 Gchil7088	Ggra7245 Ggra8576 Ggra9707 Ggra9708	Gvermi4316 Gvermi4531 Gvermi5802
	OG0000061		Gchil3026 Gchil3947 Gchil9215	Ggra2068 Ggra2069 Ggra3029 Ggra3485 Ggra4888 Ggra4949 Ggra4953 Ggra6481
	OG0000062		Gchil1500 Gchil2309 Gchil2846 Gchil3139 Gchil5106 Gchil5701 Gchil6541 Gchil7073 Gchil7750	Ggra2249	Gvermi12259
	OG0000063		Gchil6953	Ggra1310 Ggra4247 Ggra4252 Ggra4259 Ggra9959 Ggra9960 Ggra9961 Ggra9962 Ggra9966	Gvermi3559
	OG0000064		Gchil2313	Ggra1019 Ggra2218 Ggra3458 Ggra4170 Ggra4171 Ggra4183 Ggra4220 Ggra5281 Ggra9530	Gvermi9464
	OG0000065			Ggra205 Ggra3262 Ggra3299 Ggra3300 Ggra4168 Ggra5792 Ggra5793 Ggra6058 Ggra6063 Ggra8518 Ggra9381
	OG0000066	Gcaud3045 Gcaud_F172_g566Gcaud_F172_g569	Gchil5913	Ggra10865 Ggra6926 Ggra6927 Ggra6928 Ggra6929	Gvermi5910
	OG0000067	Gcaud1994	Gchil3885	Ggra5884 Ggra958	Gvermi869
	OG0000068	Gcaud1827	Gchil3484	Ggra6723	Gvermi12077 Gvermi12078 Gvermi4454 Gvermi4455 Gvermi5554
	OG0000069	Gcaud1958 Gcaud3507 Gcaud3601 Gcaud8877 Gcaud9325 Gcaud9640	Gchil2304	Ggra1022 Ggra2806	Gvermi1865
	OG0000070	Gcaud107 Gcaud429 Gcaud8688	Gchil8142 Gchil8953	Ggra3642 Ggra3668 Ggra4596	Gvermi11430 Gvermi9542
	OG0000071	Gcaud3330 Gcaud5893	Gchil3047 Gchil8317 Gchil8319 Gchil8320	Ggra6011	Gvermi1849 Gvermi5922
	OG0000072	Gcaud1743 Gcaud3125 Gcaud3206 Gcaud3586 Gcaud485 Gcaud949	Gchil7093	Ggra3322 Ggra4818	Gvermi6818
	OG0000074	Gcaud1247 Gcaud3323	Gchil2702 Gchil2707 Gchil7803	Ggra10688 Ggra3328 Ggra8092	Gvermi800
	OG0000075	Gcaud1284 Gcaud1285 Gcaud2677 Gcaud5745 Gcaud5746 Gcaud8143 Gcaud8614 Gcaud9579		Ggra1396 Ggra3809
	OG0000076	Gcaud1018 Gcaud8347	Gchil2037 Gchil912	Ggra6619 Ggra7612	Gvermi12479 Gvermi3446
	OG0000077	Gcaud4268 Gcaud5406 Gcaud5408	Gchil9425	Ggra10376 Ggra10377 Ggra2571 Ggra806	Gvermi11860
	OG0000078	Gcaud3675 Gcaud4053 Gcaud8866		Ggra10265 Ggra360 Ggra5096 Ggra5433 Ggra7622 Ggra8364
	OG0000079	Gcaud1716 Gcaud3695 Gcaud46	Gchil1636	Ggra10727 Ggra4899 Ggra4900 Ggra6176	Gvermi13955 Gvermi13956
	OG0000080	Gcaud3031 Gcaud9260	Gchil2397	Ggra10333 Ggra174 Ggra8065 Ggra8066 Ggra895	Gvermi13989 Gvermi7700
	OG0000081	Gcaud6987		Ggra10307 Ggra10308 Ggra10312 Ggra4291	Gvermi12680 Gvermi12689 Gvermi12692 Gvermi6243 Gvermi8764
	OG0000082	Gcaud561 Gcaud6986 Gcaud778		Ggra10306 Ggra10309 Ggra10313 Ggra1576	Gvermi12679 Gvermi12690 Gvermi6244
	OG0000083	Gcaud5905	Gchil5902	Ggra10711 Ggra10736 Ggra2894 Ggra4902 Ggra8582 Ggra9402 Ggra9694 Ggra9703
	OG0000084	Gcaud9275 Gcaud9276 Gcaud9277 Gcaud9278	Gchil2088	Ggra10668 Ggra10673 Ggra1593 Ggra917	Gvermi3465
	OG0000085	Gcaud2937 Gcaud4246 Gcaud4522	Gchil3857 Gchil3937	Ggra5853 Ggra5857 Ggra5961	Gvermi781 Gvermi842
	OG0000086	Gcaud3611 Gcaud8631	Gchil5737 Gchil5741 Gchil8322	Ggra9056 Ggra9057 Ggra9083	Gvermi6373
	OG0000087	Gcaud1700 Gcaud1701 Gcaud1703 Gcaud5107	Gchil6670	Ggra1378 Ggra5290 Ggra8044 Ggra8045	Gvermi4389
	OG0000088	Gcaud1470 Gcaud1603	Gchil10758 Gchil6937	Ggra1594 Ggra4202 Ggra4226 Ggra5426 Ggra5780	Gvermi778
	OG0000089	Gcaud234 Gcaud6809 Gcaud8355		Ggra200 Ggra3391 Ggra4689 Ggra547 Ggra642 Ggra9291 Ggra9536
	OG0000090	Gcaud10145 Gcaud3738 Gcaud5296 Gcaud5297	Gchil7716	Ggra10954 Ggra931 Ggra934	Gvermi7655 Gvermi7657
	OG0000091	Gcaud1535 Gcaud8609	Gchil3991 Gchil8507	Ggra10112 Ggra10817 Ggra1265 Ggra2282 Ggra7901	Gvermi971
	OG0000093	Gcaud959	Gchil1046 Gchil1047 Gchil1081 Gchil1082	Ggra7627	Gvermi1858 Gvermi7603 Gvermi7664 Gvermi7707
	OG0000094		Gchil3997	Ggra10669 Ggra2351 Ggra3293 Ggra8947 Ggra8948 Ggra9314	Gvermi12262 Gvermi8889 Gvermi8890
	OG0000095		Gchil1039	Ggra10681 Ggra10687 Ggra10717 Ggra10819 Ggra1088 Ggra4305 Ggra8081 Ggra9723	Gvermi7702
	OG0000096		Gchil2308 Gchil2636 Gchil2845 Gchil3145 Gchil4103 Gchil5107 Gchil5499 Gchil6542 Gchil6872 Gchil8063
	OG0000097			Ggra1613 Ggra4812 Ggra5339 Ggra6500 Ggra7436 Ggra7437 Ggra7586 Ggra8422 Ggra8972 Ggra9347
	OG0000098			Ggra1572 Ggra1573 Ggra1574 Ggra1575 Ggra1578 Ggra1579 Ggra1580 Ggra1587 Ggra896 Ggra899
	OG0000099				Gvermi10525 Gvermi10545 Gvermi10550 Gvermi10551 Gvermi10555 Gvermi10556 Gvermi10557 Gvermi10558 Gvermi10561 Gvermi10565
	OG0000100				Gvermi11795 Gvermi12260 Gvermi1899 Gvermi5280 Gvermi5869 Gvermi9371 Gvermi9466 Gvermi9500 Gvermi9562 Gvermi9607
	OG0000101	Gcaud6505 Gcaud7414	Gchil4138 Gchil6877	Ggra3154 Ggra7391 Ggra9308	Gvermi4177
	OG0000102	Gcaud7466 Gcaud8570	Gchil5683 Gchil5771	Ggra5357 Ggra9048	Gvermi6407 Gvermi6422 Gvermi6446
	OG0000103	Gcaud2676 Gcaud6287 Gcaud7254	Gchil9322 Gchil9404	Ggra2451 Ggra2500	Gvermi11805 Gvermi11843
	OG0000104	Gcaud2912	Gchil3117	Ggra5542 Ggra8326 Ggra8327 Ggra889	Gvermi3267
	OG0000105	Gcaud1745 Gcaud1944 Gcaud2432 Gcaud2865 Gcaud5220	Gchil10137	Ggra3782 Ggra8043	Gvermi11552
	OG0000106	Gcaud4908 Gcaud4909	Gchil2779 Gchil2780	Ggra4042 Ggra5381 Ggra7459	Gvermi7954
	OG0000107	Gcaud5979	Gchil7174 Gchil850 Gchil851	Ggra5907 Ggra9030 Ggra9031 Ggra9721	Gvermi967
	OG0000108	Gcaud231 Gcaud2673 Gcaud3473	Gchil1045	Ggra1597 Ggra9765	Gvermi7647 Gvermi7716
	OG0000109	Gcaud2730 Gcaud3157 Gcaud4254 Gcaud5211 Gcaud5215 Gcaud8446		Ggra4125 Ggra9513	Gvermi4063
	OG0000110	Gcaud2161 Gcaud4262 Gcaud4472 Gcaud847		Ggra10066 Ggra4655 Ggra6489	Gvermi1893
	OG0000111	Gcaud6616 Gcaud7860	Gchil9412 Gchil9431	Ggra2559 Ggra2575	Gvermi11849 Gvermi11864
	OG0000112	Gcaud5496 Gcaud787 Gcaud8000	Gchil10154 Gchil1029	Ggra8032 Ggra8062 Ggra977	Gvermi7680
	OG0000113	Gcaud8827	Gchil7049	Ggra4671 Ggra4672 Ggra4675 Ggra5014	Gvermi3607 Gvermi5107
	OG0000114	Gcaud5062	Gchil871 Gchil9383	Ggra1752 Ggra2577 Ggra2653 Ggra4261 Ggra6536	Gvermi12465
	OG0000115	Gcaud5345	Gchil6961	Ggra6978 Ggra8070 Ggra8071 Ggra9376	Gvermi6194 Gvermi6240 Gvermi6241
	OG0000116	Gcaud169 Gcaud2409 Gcaud2410 Gcaud2431 Gcaud387 Gcaud4771 Gcaud5223 Gcaud8466 Gcaud985
	OG0000117	Gcaud189 Gcaud641 Gcaud8461		Ggra1021 Ggra10649 Ggra291 Ggra3798	Gvermi5403 Gvermi7679
	OG0000118	Gcaud1200 Gcaud3376 Gcaud347 Gcaud4685 Gcaud6270 Gcaud8194 Gcaud9098	Gchil3306		Gvermi12333
	OG0000119	Gcaud1969	Gchil2798 Gchil4592 Gchil4593 Gchil4594 Gchil4596 Gchil4597	Ggra8984	Gvermi7061
	OG0000120	Gcaud4636 Gcaud8914	Gchil7700 Gchil9186	Ggra1297 Ggra3211 Ggra906	Gvermi11636 Gvermi7618
	OG0000121	Gcaud1541 Gcaud8280 Gcaud9756	Gchil444	Ggra6888 Ggra910	Gvermi5557 Gvermi5761
	OG0000122	Gcaud4461 Gcaud6581 Gcaud8597 Gcaud874	Gchil1051	Ggra10067 Ggra4654 Ggra861	Gvermi12507
	OG0000123	Gcaud1268 Gcaud1271 Gcaud6211 Gcaud6989	Gchil1862 Gchil1866	Ggra10331 Ggra939	Gvermi7668
	OG0000124	Gcaud42 Gcaud8734	Gchil3576 Gchil9552	Ggra1865	Gvermi11969 Gvermi5541 Gvermi5564
	OG0000125	Gcaud237 Gcaud6691	Gchil1755 Gchil2246 Gchil2650 Gchil3365	Ggra10379 Ggra828	Gvermi12869
	OG0000126	Gcaud191 Gcaud2765	Gchil2085 Gchil5956	Ggra6947 Ggra7625	Gvermi12654 Gvermi12656 Gvermi6408
	OG0000127	Gcaud3121 Gcaud7223	Gchil1216 Gchil8946	Ggra3660 Ggra376 Ggra5782	Gvermi11426
	OG0000129	Gcaud1127 Gcaud725	Gchil3940 Gchil3946	Ggra11019 Ggra5294 Ggra5954	Gvermi772 Gvermi788
	OG0000130	Gcaud8105		Ggra10689 Ggra10698 Ggra3291 Ggra3292 Ggra4323 Ggra8055 Ggra9822
	OG0000131	Gcaud3733		Ggra10132 Ggra10892 Ggra1267 Ggra3585 Ggra5287 Ggra6390 Ggra9288 Ggra9534
	OG0000132	Gcaud2760	Gchil3567 Gchil3569 Gchil3570 Gchil7731 Gchil7734	Ggra907	Gvermi5535 Gvermi7622
	OG0000133	Gcaud1232	Gchil8308	Ggra3282 Ggra4039 Ggra4142 Ggra7634 Ggra8945 Ggra9022 Ggra9150
	OG0000134	Gcaud2412 Gcaud317 Gcaud502	Gchil9761	Ggra167 Ggra758 Ggra7631 Ggra9955	Gvermi5877
	OG0000135	Gcaud2235	Gchil9775	Ggra10842 Ggra4688 Ggra6331 Ggra6334 Ggra712 Ggra9957	Gvermi5888
	OG0000136	Gcaud1296 Gcaud8437 Gcaud8438	Gchil3933	Ggra5770 Ggra5956 Ggra6349 Ggra8740	Gvermi786
	OG0000137	Gcaud1307		Ggra10918 Ggra4516 Ggra5033 Ggra5306 Ggra6242 Ggra6402 Ggra7418 Ggra9823
	OG0000138	Gcaud816	Gchil2086 Gchil6825 Gchil6826	Ggra4817	Gvermi12653 Gvermi12655 Gvermi5966 Gvermi9485
	OG0000139		Gchil1501		Gvermi11794 Gvermi12492 Gvermi12823 Gvermi5654 Gvermi5867 Gvermi5868 Gvermi9465 Gvermi9499
	OG0000140				Gvermi11562 Gvermi12606 Gvermi13337 Gvermi3303 Gvermi5279 Gvermi5296 Gvermi5297 Gvermi8508
	OG0000142	Gcaud6416	Gchil7351	Ggra1133 Ggra1846 Ggra4440 Ggra4441 Ggra6060 Ggra7641
	OG0000143	Gcaud5049 Gcaud6313 Gcaud6477	Gchil8972	Ggra3658 Ggra5837	Gvermi11440
	OG0000144	Gcaud1998 Gcaud1999 Gcaud2001	Gchil3851 Gchil3852	Ggra5888 Ggra5889 Ggra854
	OG0000145	Gcaud3143 Gcaud6376		Ggra2017 Ggra3800 Ggra4565 Ggra6754 Ggra8643 Ggra9950
	OG0000146	Gcaud8576		Ggra10116 Ggra3396 Ggra3439 Ggra4562 Ggra5519 Ggra5520 Ggra7665
	OG0000147	Gcaud6295 Gcaud6297	Gchil9195 Gchil9311	Ggra2460 Ggra2461	Gvermi11815 Gvermi11835
	OG0000148	Gcaud3434 Gcaud3436	Gchil2808 Gchil2810	Ggra7493 Ggra7495	Gvermi7975 Gvermi7977
	OG0000149	Gcaud5655	Gchil8261	Ggra3967 Ggra5387 Ggra5390 Ggra5391	Gvermi9567
	OG0000150	Gcaud4301	Gchil5473	Ggra5211	Gvermi5247
	OG0000151	Gcaud4266 Gcaud51 Gcaud7770 Gcaud8756	Gchil2669 Gchil2670	Ggra6879	Gvermi5963
	OG0000153	Gcaud2036 Gcaud5133	Gchil6674	Ggra7173	Gvermi4306 Gvermi4349 Gvermi4354 Gvermi4383
	OG0000154	Gcaud9518 Gcaud9519	Gchil4439 Gchil4441	Ggra8780 Ggra8781	Gvermi6908 Gvermi6909
	OG0000155	Gcaud1254 Gcaud6996	Gchil7694 Gchil7696 Gchil7723 Gchil7724	Ggra10702	Gvermi7616
	OG0000156	Gcaud5694 Gcaud7584	Gchil4345	Ggra1364 Ggra6340 Ggra6341	Gvermi4430
	OG0000157	Gcaud1602 Gcaud3660	Gchil2018 Gchil2019 Gchil9929	Ggra10738 Ggra4873 Ggra4874
	OG0000158	Gcaud7362 Gcaud7363	Gchil1579	Ggra6067	Gvermi13870 Gvermi13871 Gvermi6364
	OG0000159	Gcaud4455		Ggra10626 Ggra11030 Ggra11035 Ggra3589 Ggra7484 Ggra8447
	OG0000160	Gcaud4687 Gcaud4978 Gcaud4979 Gcaud5825		Ggra2096 Ggra2097 Ggra927
	OG0000161	Gcaud3397	Gchil4947	Ggra5767 Ggra697 Ggra698 Ggra7696 Ggra7808	Gvermi3718
	OG0000162	Gcaud4419 Gcaud9210	Gchil3411 Gchil6619	Ggra2193 Ggra6602	Gvermi12276 Gvermi12388
	OG0000163	Gcaud5923	Gchil5466	Ggra5204	Gvermi5254
	OG0000164	Gcaud1957 Gcaud3240 Gcaud8187	Gchil6358 Gchil6359	Ggra3505 Ggra3507	Gvermi12897
	OG0000165	Gcaud3704 Gcaud4479 Gcaud569 Gcaud5952	Gchil8702	Ggra3333 Ggra5512	Gvermi9305
	OG0000166	Gcaud9105 Gcaud9107	Gchil6327 Gchil6329	Ggra3449 Ggra3451	Gvermi12867
	OG0000167	Gcaud4655 Gcaud7982 Gcaud854	Gchil2601 Gchil4135	Ggra1425	Gvermi4174 Gvermi6001
	OG0000168	Gcaud9897	Gchil2407 Gchil8058 Gchil8059	Ggra6841	Gvermi6168 Gvermi7923 Gvermi7924
	OG0000169	Gcaud4397 Gcaud4797		Ggra1864 Ggra3955 Ggra5350 Ggra7008 Ggra7647
	OG0000170	Gcaud1179	Gchil1130	Ggra418	Gvermi10513 Gvermi13678 Gvermi2185 Gvermi3543
	OG0000171	Gcaud1180	Gchil1131	Ggra2873 Ggra419	Gvermi10512 Gvermi13679 Gvermi2187 Gvermi3544
	OG0000172	Gcaud6343	Gchil4270	Ggra7271	Gvermi4298
	OG0000173	Gcaud4795	Gchil6936 Gchil8315	Ggra4048	Gvermi1856 Gvermi5538 Gvermi7651 Gvermi9697
	OG0000174	Gcaud7483 Gcaud935			Gvermi1880 Gvermi4438 Gvermi5458 Gvermi5900 Gvermi9401 Gvermi9495
	OG0000175	Gcaud2488 Gcaud4766 Gcaud5364 Gcaud6895	Gchil3422	Ggra4739 Ggra6408	Gvermi11999
	OG0000176	Gcaud10207 Gcaud6769	Gchil6750 Gchil6765	Ggra1216 Ggra1322 Ggra1323	Gvermi4456
	OG0000177	Gcaud6733 Gcaud6734 Gcaud6779	Gchil5571	Ggra5075 Ggra8731	Gvermi5159
	OG0000178	Gcaud6503 Gcaud6504	Gchil6878 Gchil6879	Ggra3152 Ggra3153	Gvermi6532 Gvermi6533
	OG0000179	Gcaud10148 Gcaud2121 Gcaud2779 Gcaud4621 Gcaud8192		Ggra10634 Ggra6342	Gvermi5947
	OG0000180	Gcaud3696	Gchil3048	Ggra10337 Ggra3256 Ggra3257 Ggra4538 Ggra9965
	OG0000181	Gcaud2378 Gcaud396 Gcaud696 Gcaud8064 Gcaud8929	Gchil7441	Ggra1188	Gvermi8985
	OG0000184	Gcaud7083 Gcaud7359 Gcaud7385 Gcaud8247		Ggra2743 Ggra4105 Ggra7428	Gvermi11388
	OG0000185	Gcaud1149 Gcaud3264	Gchil4361 Gchil4368	Ggra3275 Ggra9910	Gvermi4406 Gvermi4414
	OG0000186	Gcaud3960 Gcaud7270	Gchil4100	Ggra10055 Ggra4663 Ggra7432	Gvermi3122 Gvermi4143
	OG0000187	Gcaud7960	Gchil1387 Gchil4985 Gchil5029 Gchil6813 Gchil8325	Ggra10404	Gvermi3640
	OG0000188	Gcaud1791	Gchil367 Gchil6814 Gchil6815	Ggra10829	Gvermi5815
	OG0000189	Gcaud7667 Gcaud9982	Gchil3112	Ggra5548	Gvermi3262
	OG0000191	Gcaud9642	Gchil8294	Ggra4023	Gvermi12508 Gvermi1874 Gvermi3622 Gvermi8047 Gvermi9687
	OG0000192	Gcaud3266 Gcaud7956	Gchil4355 Gchil4371	Ggra1375 Ggra9908	Gvermi4403 Gvermi4419
	OG0000193	Gcaud1559 Gcaud2732 Gcaud293 Gcaud3780 Gcaud4503 Gcaud8626 Gcaud9402	Gchil5306
	OG0000195	Gcaud4737 Gcaud9766	Gchil10721 Gchil10722	Ggra8424 Ggra8468 Ggra8473
	OG0000196	Gcaud5614	Gchil2389	Ggra4374 Ggra4376 Ggra8744 Ggra9417	Gvermi6180
	OG0000197	Gcaud7326	Gchil1079 Gchil1080	Ggra10805 Ggra4894 Ggra4895	Gvermi1853
	OG0000198	Gcaud9064	Gchil1348 Gchil7771	Ggra1024 Ggra1025 Ggra10513	Gvermi1894 Gvermi9444
	OG0000199	Gcaud1417	Gchil5772	Ggra4514 Ggra4956	Gvermi4070 Gvermi5169 Gvermi5762 Gvermi6332
	OG0000200	Gcaud9396	Gchil4414	Ggra8846	Gvermi6867 Gvermi6870
	OG0000201	Gcaud8304 Gcaud8306	Gchil4645 Gchil4647	Ggra8581 Ggra8632 Ggra8634	Gvermi7080
	OG0000202	Gcaud10193 Gcaud1552 Gcaud1707 Gcaud2301	Gchil10728	Ggra8500
	OG0000203	Gcaud1581 Gcaud8644	Gchil6579 Gchil7190	Ggra2141 Ggra9628	Gvermi12222 Gvermi6662
	OG0000204	Gcaud8378	Gchil335 Gchil357	Ggra6206 Ggra7648 Ggra8647	Gvermi3462 Gvermi5807
	OG0000205	Gcaud7403 Gcaud7404	Gchil2057 Gchil2058	Ggra7591 Ggra7592	Gvermi3424 Gvermi3425
	OG0000206	Gcaud1888 Gcaud2160 Gcaud7560 Gcaud943	Gchil1031 Gchil1431		Gvermi7714 Gvermi7715
	OG0000207	Gcaud2039	Gchil6672	Ggra10062 Ggra10063 Ggra7172	Gvermi4385
	OG0000208	Gcaud7954	Gchil4357	Ggra1377	Gvermi4417 Gvermi4423 Gvermi630 Gvermi7798 Gvermi9729
	OG0000209	Gcaud8054	Gchil10251 Gchil3984	Ggra1037 Ggra10682 Ggra10907 Ggra177	Gvermi12662
	OG0000210	Gcaud9383	Gchil1124 Gchil1144	Ggra413	Gvermi10500 Gvermi13669 Gvermi2175 Gvermi3529
	OG0000211	Gcaud6397		Ggra1209 Ggra2041 Ggra748 Ggra8588 Ggra9692 Ggra9761 Ggra9848
	OG0000212	Gcaud8301	Gchil2294	Ggra10303 Ggra10731 Ggra1090 Ggra3055 Ggra92	Gvermi1852
	OG0000213	Gcaud8607 Gcaud8608	Gchil1514 Gchil1943 Gchil8705	Ggra3331	Gvermi12789 Gvermi9302
	OG0000214	Gcaud6314 Gcaud8398	Gchil8963 Gchil8964	Ggra3655 Ggra3657	Gvermi11439
	OG0000215	Gcaud2054	Gchil1127	Ggra416	Gvermi10508 Gvermi10509 Gvermi13663 Gvermi2190 Gvermi3539
	OG0000216	Gcaud421 Gcaud507 Gcaud8199	Gchil1690	Ggra6756 Ggra7048 Ggra8123 Ggra9301
	OG0000217	Gcaud6017	Gchil3238	Ggra7556	Gvermi3391
	OG0000220		Gchil10486 Gchil2581 Gchil2772 Gchil3837 Gchil3838 Gchil5012 Gchil5013 Gchil7705
	OG0000221		Gchil2953 Gchil3996	Ggra11008 Ggra1146 Ggra4251 Ggra5348 Ggra6682	Gvermi13969
	OG0000222		Gchil1505	Ggra10039 Ggra10690 Ggra10697 Ggra10753 Ggra3665 Ggra6499 Ggra7735
	OG0000223		Gchil2833	Ggra504 Ggra6351 Ggra7513 Ggra8736	Gvermi7996
	OG0000224		Gchil1371	Ggra1268 Ggra3194 Ggra333 Ggra4947 Ggra5285 Ggra5286	Gvermi8798
	OG0000225		Gchil5503 Gchil5510 Gchil5511		Gvermi1866 Gvermi5217 Gvermi5219 Gvermi5220 Gvermi8222
	OG0000226		Gchil5954	Ggra1844 Ggra2248 Ggra4438 Ggra4439 Ggra7094 Ggra7640 Ggra9527
	OG0000227			Ggra1571 Ggra1583 Ggra1584 Ggra1605 Ggra8126 Ggra8127 Ggra8437
	OG0000230	Gcaud3533 Gcaud619 Gcaud_F172_g7341Gcaud_F172_g7342	Gchil10081	Ggra5763 Ggra9193
	OG0000233	Gcaud2221 Gcaud6423 Gcaud6424	Gchil2275 Gchil6402	Ggra7649
	OG0000234	Gcaud4850 Gcaud6406 Gcaud6407	Gchil4723	Ggra154 Ggra4186	Gvermi3921
	OG0000235	Gcaud9928 Gcaud9929 Gcaud9930	Gchil2560	Ggra1460	Gvermi6039
	OG0000237	Gcaud2861 Gcaud2862 Gcaud4297	Gchil7231	Ggra10548	Gvermi6698 Gvermi6699
	OG0000238	Gcaud3555	Gchil4035 Gchil4036 Gchil4214	Ggra1536 Ggra7321	Gvermi4244
	OG0000239	Gcaud2694 Gcaud2911	Gchil3118 Gchil538	Ggra5540 Ggra6791	Gvermi3269
	OG0000240	Gcaud3146 Gcaud5599 Gcaud9770	Gchil9074	Ggra4173 Ggra6447 Ggra8520
	OG0000241	Gcaud2224 Gcaud3029 Gcaud6284	Gchil9407 Gchil9408	Ggra2448	Gvermi11845
	OG0000242	Gcaud3426	Gchil2821 Gchil2822	Ggra7504 Ggra7505	Gvermi7986 Gvermi7987
	OG0000243	Gcaud1332 Gcaud1333 Gcaud2896 Gcaud4929	Gchil2760	Ggra7440	Gvermi3309
	OG0000244	Gcaud2184	Gchil3805	Ggra1868 Ggra5778 Ggra9686	Gvermi893
	OG0000245	Gcaud4092 Gcaud766 Gcaud8504	Gchil4649	Ggra1261 Ggra1581 Ggra7667
	OG0000246	Gcaud5671	Gchil2042 Gchil8243	Ggra3947 Ggra9320	Gvermi3447 Gvermi9585
	OG0000247	Gcaud4282	Gchil3095 Gchil6419 Gchil6420	Ggra5566 Ggra7097	Gvermi3246
	OG0000248	Gcaud1644 Gcaud4389	Gchil9041	Ggra3725 Ggra638	Gvermi11504
	OG0000249	Gcaud1663 Gcaud9252 Gcaud9584 Gcaud9585	Gchil9020	Ggra3702	Gvermi11485
	OG0000250	Gcaud5984	Gchil3528	Ggra6675	Gvermi5580
	OG0000251	Gcaud6659		Ggra1348 Ggra1349 Ggra3339 Ggra6434 Ggra7049 Ggra7531
	OG0000252	Gcaud5109 Gcaud5898		Ggra1380 Ggra1382 Ggra1386	Gvermi4387 Gvermi4390
	OG0000253	Gcaud2438 Gcaud2439 Gcaud3199 Gcaud4194 Gcaud6398 Gcaud7154		Ggra590
	OG0000254	Gcaud6430	Gchil10623 Gchil4462	Ggra1692 Ggra9716	Gvermi6928
	OG0000255	Gcaud9225	Gchil2155	Ggra2342 Ggra9404	Gvermi12059
	OG0000256	Gcaud9215	Gchil2145	Ggra10341 Ggra2332 Ggra6624 Ggra8823	Gvermi12070
	OG0000257	Gcaud9503 Gcaud9504	Gchil4455	Ggra8766	Gvermi6932
	OG0000258	Gcaud4125	Gchil7224	Ggra10543 Ggra1625 Ggra561 Ggra9296	Gvermi6692
	OG0000259	Gcaud5232	Gchil3637 Gchil3713 Gchil7413	Ggra3220	Gvermi12085 Gvermi1939
	OG0000260	Gcaud3183 Gcaud3277 Gcaud504 Gcaud5418	Gchil1970	Ggra10219	Gvermi12764
	OG0000261	Gcaud3981 Gcaud8399 Gcaud8400	Gchil5531	Ggra5117	Gvermi5197
	OG0000262	Gcaud3290 Gcaud543	Gchil1693 Gchil1997 Gchil5731	Ggra10231	Gvermi12755
	OG0000263	Gcaud6173	Gchil9701	Ggra3294 Ggra3295 Ggra8834	Gvermi6857
	OG0000264	Gcaud10049 Gcaud5078 Gcaud6168	Gchil2694	Ggra8822	Gvermi13259
	OG0000265	Gcaud5846 Gcaud6555 Gcaud8256	Gchil598	Ggra5481 Ggra9259	Gvermi3167
	OG0000266	Gcaud5840 Gcaud6545	Gchil563	Ggra1608 Ggra5453	Gvermi3140 Gvermi3141
	OG0000267	Gcaud5508	Gchil1978 Gchil7725	Ggra1049 Ggra3641 Ggra9151 Ggra9831
	OG0000268	Gcaud3396	Gchil4948	Ggra5766 Ggra699 Ggra7695	Gvermi3717
	OG0000269	Gcaud4428 Gcaud4429	Gchil6630	Ggra2184	Gvermi12268
	OG0000270	Gcaud6352 Gcaud8370	Gchil5353	Ggra10291 Ggra2927 Ggra6933	Gvermi5355
	OG0000271	Gcaud6368 Gcaud6634	Gchil5339	Ggra2941 Ggra4303	Gvermi5371
	OG0000272	Gcaud4711	Gchil9931	Ggra2205	Gvermi12293
	OG0000273	Gcaud4696 Gcaud6946 Gcaud6947	Gchil6536	Ggra9838 Ggra9854	Gvermi12178
	OG0000274	Gcaud4492 Gcaud5379	Gchil10015	Ggra9251 Ggra9272	Gvermi14427 Gvermi4056
	OG0000275	Gcaud4013 Gcaud4014	Gchil3908 Gchil3909	Ggra5926	Gvermi819 Gvermi820
	OG0000276	Gcaud5477	Gchil4314	Ggra2289 Ggra7226 Ggra8664	Gvermi4338 Gvermi4478
	OG0000277	Gcaud5468 Gcaud932	Gchil4305 Gchil5940	Ggra7235	Gvermi4328 Gvermi5827
	OG0000278	Gcaud4074	Gchil4241	Ggra7301	Gvermi4271
	OG0000279	Gcaud515 Gcaud6757 Gcaud8110	Gchil6537	Ggra10181	Gvermi12179 Gvermi12729
	OG0000280	Gcaud3946 Gcaud4835 Gcaud8821	Gchil5080	Ggra8547	Gvermi9694
	OG0000281	Gcaud9996	Gchil2994	Ggra4828 Ggra6965 Ggra9061 Ggra9082	Gvermi6380
	OG0000282	Gcaud2641 Gcaud6939	Gchil10665 Gchil6245	Ggra9877	Gvermi12104
	OG0000283	Gcaud3331 Gcaud7287	Gchil10144	Ggra6634 Ggra9873	Gvermi4069
	OG0000284	Gcaud2537	Gchil5380	Ggra11023	Gvermi5332
	OG0000285	Gcaud3827 Gcaud4267 Gcaud894	Gchil10746	Ggra6811 Ggra8484	Gvermi2017
	OG0000286	Gcaud3488 Gcaud5402	Gchil9582	Ggra2329	Gvermi12073
	OG0000287	Gcaud412 Gcaud9890 Gcaud9891	Gchil2413	Ggra361 Ggra9401	Gvermi6160
	OG0000288	Gcaud5562 Gcaud6933	Gchil7699	Ggra1020 Ggra1023 Ggra4482	Gvermi7620
	OG0000289	Gcaud374 Gcaud3751 Gcaud724	Gchil3865	Ggra5861	Gvermi848
	OG0000290	Gcaud5356 Gcaud5357	Gchil5752	Ggra9071 Ggra9072	Gvermi6389 Gvermi6390
	OG0000291	Gcaud2296	Gchil29 Gchil7689 Gchil9091 Gchil9684	Ggra3790	Gvermi11550
	OG0000292	Gcaud2516 Gcaud6009 Gcaud9655	Gchil7279 Gchil8183 Gchil8284		Gvermi9668
	OG0000293	Gcaud4686 Gcaud5101 Gcaud8425	Gchil4587	Ggra2095 Ggra8977
	OG0000294	Gcaud1423 Gcaud4231	Gchil4907	Ggra7730	Gvermi3757 Gvermi5218 Gvermi8028
	OG0000295	Gcaud1697 Gcaud8516	Gchil1054 Gchil1056	Ggra2787 Ggra2788 Ggra9653
	OG0000296	Gcaud1874 Gcaud5413 Gcaud682 Gcaud8275 Gcaud9965		Ggra760
	OG0000297	Gcaud137 Gcaud9570	Gchil9135	Ggra3839	Gvermi11589 Gvermi6920 Gvermi6921
	OG0000298	Gcaud8429	Gchil9102	Ggra10325 Ggra3807	Gvermi11557 Gvermi12681
	OG0000299	Gcaud632 Gcaud8423 Gcaud8426		Ggra10648	Gvermi1890 Gvermi1891
	OG0000300	Gcaud1628 Gcaud3024	Gchil1775 Gchil8852	Ggra7007	Gvermi1504 Gvermi8176
	OG0000301	Gcaud8828	Gchil7047	Ggra4673 Ggra5016	Gvermi5110 Gvermi5112
	OG0000302	Gcaud2774 Gcaud5774 Gcaud9231	Gchil4785	Ggra4959 Ggra4982	Gvermi3872
	OG0000303	Gcaud295 Gcaud296 Gcaud3316		Ggra10804 Ggra4322 Ggra4896 Ggra8056
	OG0000304	Gcaud324 Gcaud4520 Gcaud9798		Ggra10271 Ggra10861 Ggra4258 Ggra9967
	OG0000305	Gcaud2562	Gchil8553	Ggra1397 Ggra1398 Ggra2812 Ggra7900	Gvermi9425
	OG0000306	Gcaud2020 Gcaud8204 Gcaud9367	Gchil4653	Ggra2859 Ggra2862 Ggra2867
	OG0000307	Gcaud1189	Gchil7063	Ggra2019 Ggra3259	Gvermi5080
	OG0000308	Gcaud4226 Gcaud62	Gchil1027 Gchil7691	Ggra6990 Ggra9656	Gvermi7674
	OG0000309	Gcaud2718	Gchil9368	Ggra2415 Ggra2654 Ggra2655 Ggra8304	Gvermi11719
	OG0000310	Gcaud1206 Gcaud239 Gcaud3735 Gcaud8495	Gchil376	Ggra10839	Gvermi5892
	OG0000311	Gcaud4511	Gchil6509	Ggra5288 Ggra7736 Ggra9987	Gvermi12152
	OG0000312	Gcaud53	Gchil1394	Ggra10706 Ggra3875 Ggra4241 Ggra9312 Ggra9317
	OG0000313	Gcaud3496	Gchil10699 Gchil1372	Ggra4058 Ggra8336 Ggra8440	Gvermi7701
	OG0000314	Gcaud1428 Gcaud171 Gcaud2021 Gcaud2672 Gcaud3200 Gcaud5561 Gcaud6521
	OG0000315	Gcaud6790 Gcaud6791 Gcaud8148		Ggra1000 Ggra8094 Ggra9651	Gvermi7634
	OG0000316	Gcaud7208 Gcaud7209	Gchil4639	Ggra9016 Ggra9018	Gvermi7068 Gvermi7070
	OG0000317	Gcaud1299 Gcaud7449	Gchil7332	Ggra3522 Ggra9496	Gvermi3665
	OG0000318	Gcaud8203	Gchil3286 Gchil3304	Ggra2098 Ggra2120	Gvermi12317 Gvermi12332
	OG0000319	Gcaud9958	Gchil8233	Ggra3935	Gvermi9594
	OG0000320	Gcaud9864 Gcaud9865	Gchil5374 Gchil5375	Ggra2903 Ggra2904	Gvermi5336
	OG0000321	Gcaud10144 Gcaud7277 Gcaud7739 Gcaud8153	Gchil1403 Gchil2281 Gchil4711
	OG0000322	Gcaud7324	Gchil11018	Ggra6196 Ggra6320 Ggra657 Ggra794	Gvermi13966
	OG0000323	Gcaud4460	Gchil2690 Gchil4149	Ggra6997 Ggra9683	Gvermi3478 Gvermi4187
	OG0000324	Gcaud1420 Gcaud6515 Gcaud7382 Gcaud7621	Gchil6320	Ggra3460	Gvermi12860
	OG0000325	Gcaud4385 Gcaud5560 Gcaud8628 Gcaud9259		Ggra1028 Ggra1399 Ggra8059
	OG0000326	Gcaud7729	Gchil4732 Gchil4733 Gchil4734	Ggra6337 Ggra6338	Gvermi3923
	OG0000327	Gcaud2150 Gcaud7713	Gchil2077	Ggra10728 Ggra1823 Ggra9117 Ggra9409
	OG0000328	Gcaud2120 Gcaud2240 Gcaud6812	Gchil10461	Ggra1862 Ggra4913	Gvermi5844
	OG0000329	Gcaud1760	Gchil852	Ggra2080	Gvermi12449
	OG0000330	Gcaud2408	Gchil2458	Ggra4192 Ggra4193 Ggra4194 Ggra4195	Gvermi6125
	OG0000331	Gcaud10180 Gcaud2249 Gcaud2250 Gcaud5982		Ggra5410 Ggra8750	Gvermi10604
	OG0000332	Gcaud6225 Gcaud8006		Ggra10401 Ggra1619 Ggra929 Ggra930
	OG0000333	Gcaud1685	Gchil1140	Ggra409	Gvermi10503 Gvermi13673 Gvermi2176 Gvermi3524
	OG0000334	Gcaud1585 Gcaud4618	Gchil10992	Ggra199 Ggra8283	Gvermi13982 Gvermi6296
	OG0000335	Gcaud5081 Gcaud8262		Ggra10713 Ggra2896 Ggra6875 Ggra6876	Gvermi12288
	OG0000336	Gcaud1908 Gcaud4111	Gchil5067	Ggra10395	Gvermi3602 Gvermi3606 Gvermi3609
	OG0000337	Gcaud5937	Gchil4644	Ggra5790 Ggra9041 Ggra9702	Gvermi7078
	OG0000338	Gcaud9359	Gchil4289	Ggra2885 Ggra4670 Ggra7243	Gvermi4314 Gvermi5804
	OG0000339	Gcaud1404 Gcaud6276	Gchil6396 Gchil7737 Gchil8083	Ggra3268	Gvermi12939
	OG0000340	Gcaud3822 Gcaud5935 Gcaud7057 Gcaud7619 Gcaud9181		Ggra2083 Ggra9666
	OG0000341	Gcaud2474	Gchil4197	Ggra7328	Gvermi4237
	OG0000342	Gcaud1796 Gcaud6975	Gchil10523 Gchil2278	Ggra1789	Gvermi7675 Gvermi7676
	OG0000343	Gcaud9437	Gchil10754 Gchil4632 Gchil7693	Ggra8480
	OG0000344	Gcaud2728 Gcaud2729 Gcaud5286 Gcaud9848	Gchil9342	Ggra2519	Gvermi11783
	OG0000345	Gcaud401	Gchil1406 Gchil7690 Gchil9092	Ggra3791 Ggra7632	Gvermi11551
	OG0000346	Gcaud513 Gcaud7981	Gchil9108 Gchil9110	Ggra3813	Gvermi11564 Gvermi11566
	OG0000347	Gcaud8843 Gcaud9323	Gchil2523	Ggra10739 Ggra1497 Ggra4877	Gvermi6058
	OG0000348	Gcaud7727 Gcaud8403 Gcaud9190	Gchil6897	Ggra3131	Gvermi6514
	OG0000349	Gcaud9384	Gchil1143	Ggra412	Gvermi10518 Gvermi13670 Gvermi2193 Gvermi3528
	OG0000350	Gcaud8062	Gchil348 Gchil349	Ggra4281 Ggra4643 Ggra6019 Ggra7629
	OG0000352	Gcaud1033 Gcaud1213 Gcaud5900	Gchil3080 Gchil3082	Ggra10334 Ggra10336
	OG0000353	Gcaud10146 Gcaud10147 Gcaud5298	Gchil7711 Gchil7714	Ggra10955 Ggra10956
	OG0000354	Gcaud5933	Gchil2033 Gchil2301	Ggra3276 Ggra8058	Gvermi1898 Gvermi3388
	OG0000355	Gcaud7219	Gchil4083	Ggra818 Ggra8746 Ggra8747 Ggra8748	Gvermi4127
	OG0000356	Gcaud8787 Gcaud8788	Gchil933	Ggra6395 Ggra9815 Ggra9816	Gvermi12511
	OG0000357	Gcaud3407 Gcaud8541 Gcaud8542	Gchil6313		Gvermi12839 Gvermi12852 Gvermi3441
	OG0000358	Gcaud3321 Gcaud4807	Gchil10629	Ggra1680 Ggra1693	Gvermi4532
	OG0000359	Gcaud8044 Gcaud8045 Gcaud8046 Gcaud8467 Gcaud8468 Gcaud9366		Ggra3479
	OG0000360	Gcaud6043 Gcaud6044	Gchil895 Gchil899	Ggra10725 Ggra8033	Gvermi12483
	OG0000361	Gcaud5619	Gchil7139	Ggra9577	Gvermi6620
	OG0000362	Gcaud4615 Gcaud616	Gchil2527 Gchil2528 Gchil2529	Ggra9495	Gvermi6063
	OG0000363	Gcaud7633	Gchil1137	Ggra408	Gvermi10498 Gvermi13686 Gvermi2171 Gvermi3519
	OG0000364	Gcaud181 Gcaud8439 Gcaud8440	Gchil1878 Gchil3934	Ggra5958	Gvermi784
	OG0000365	Gcaud90	Gchil9471	Ggra2665	Gvermi11937
	OG0000366	Gcaud100 Gcaud7175 Gcaud7516	Gchil5074	Ggra10787 Ggra8556	Gvermi11650
	OG0000367	Gcaud496	Gchil1209 Gchil1350	Ggra10509 Ggra369 Ggra8627	Gvermi9441
	OG0000368	Gcaud8736	Gchil2089 Gchil2090 Gchil2651	Ggra2889 Ggra6168 Ggra8423
	OG0000369		Gchil10332 Gchil1059 Gchil1677 Gchil6624 Gchil8973 Gchil906	Ggra3466
	OG0000370		Gchil1222 Gchil1398 Gchil7715 Gchil849 Gchil9164
	OG0000371		Gchil10984 Gchil10987 Gchil10991	Ggra8116	Gvermi3551 Gvermi3553 Gvermi3554
	OG0000372		Gchil11019 Gchil5493	Ggra7251	Gvermi1922 Gvermi234 Gvermi966
	OG0000373		Gchil3205 Gchil353 Gchil3593 Gchil5437 Gchil7710 Gchil8587		Gvermi8760
	OG0000374		Gchil2799 Gchil6743	Ggra11143 Ggra3514 Ggra7628 Ggra8695	Gvermi8007
	OG0000375		Gchil3753 Gchil7775 Gchil9640	Ggra10080 Ggra6397	Gvermi7925
	OG0000376		Gchil5957	Ggra1042 Ggra1047 Ggra5031 Ggra8086 Ggra9328 Ggra9336
	OG0000377			Ggra1213 Ggra2446 Ggra2447 Ggra2790 Ggra2795 Ggra3290 Ggra628
	OG0000378			Ggra1116 Ggra1118 Ggra1136 Ggra1138 Ggra2945 Ggra4695
	OG0000379				Gvermi10526 Gvermi10541 Gvermi10542 Gvermi10543 Gvermi10544 Gvermi2084 Gvermi2085
	OG0000380				Gvermi11796 Gvermi5277 Gvermi5460 Gvermi7629 Gvermi803 Gvermi804 Gvermi9502
	OG0000383	Gcaud6404 Gcaud7273	Gchil4097	Ggra10033 Ggra8314	Gvermi4140
	OG0000384	Gcaud6422 Gcaud9004	Gchil5370	Ggra2899 Ggra7427	Gvermi5334
	OG0000385	Gcaud4149	Gchil2548	Ggra1472	Gvermi6050
	OG0000386	Gcaud6235	Gchil641	Ggra5600	Gvermi3219
	OG0000387	Gcaud2834 Gcaud3169	Gchil5491	Ggra5168 Ggra9633	Gvermi5235
	OG0000388	Gcaud6527 Gcaud8967 Gcaud8983	Gchil2174	Ggra2720	Gvermi11984
	OG0000389	Gcaud3573 Gcaud3574	Gchil4234 Gchil4235	Ggra7309	Gvermi4265
	OG0000390	Gcaud3576	Gchil4237	Ggra7307	Gvermi2087 Gvermi4266 Gvermi5542
	OG0000391	Gcaud7413 Gcaud931	Gchil4137		Gvermi4176
	OG0000392	Gcaud6383	Gchil9446	Ggra2405	Gvermi11877
	OG0000393	Gcaud8567	Gchil5762	Ggra9050	Gvermi6400
	OG0000394	Gcaud3977 Gcaud8575	Gchil5527	Ggra5113 Ggra9043	Gvermi5193
	OG0000395	Gcaud2899		Ggra5526	Gvermi3312
	OG0000396	Gcaud2182	Gchil8491	Ggra1870 Ggra9688	Gvermi949
	OG0000397	Gcaud2200	Gchil3771 Gchil3772	Ggra11065 Ggra11066	Gvermi923
	OG0000398	Gcaud5681 Gcaud6278		Ggra2284 Ggra3441 Ggra6246	Gvermi5764
	OG0000399	Gcaud1820	Gchil3491	Ggra6715	Gvermi5548
	OG0000400	Gcaud1829 Gcaud1830	Gchil3481 Gchil3482	Ggra6725	Gvermi5555
	OG0000401	Gcaud1813	Gchil3496	Ggra6708	Gvermi5607 Gvermi6064 Gvermi6065
	OG0000402	Gcaud3505	Gchil3718 Gchil3723 Gchil3750	Ggra6433	Gvermi1992
	OG0000403	Gcaud7139	Gchil1544	Ggra5785 Ggra5786 Ggra6091	Gvermi13837
	OG0000404	Gcaud7138	Gchil1545	Ggra5784 Ggra6092	Gvermi13838
	OG0000405	Gcaud3797 Gcaud7150	Gchil10017 Gchil10019 Gchil10023	Ggra3635
	OG0000406	Gcaud8710	Gchil8326 Gchil8605	Ggra4575	Gvermi9395
	OG0000407	Gcaud1223 Gcaud4286 Gcaud9415	Gchil3100	Ggra5563	Gvermi3251
	OG0000408	Gcaud4289	Gchil1395 Gchil3103 Gchil442	Ggra5560	Gvermi3254
	OG0000409	Gcaud1645	Gchil1265 Gchil1269	Ggra3724 Ggra6633	Gvermi11503
	OG0000410	Gcaud6678		Ggra6279 Ggra6330	Gvermi6096
	OG0000411	Gcaud6861	Gchil10792 Gchil4914	Ggra7744	Gvermi3750
	OG0000412	Gcaud4321	Gchil5401	Ggra5230	Gvermi11323 Gvermi5312 Gvermi5313
	OG0000413	Gcaud4299	Gchil5471	Ggra10037 Ggra5209	Gvermi5249
	OG0000414	Gcaud8759 Gcaud8769	Gchil2956 Gchil3022	Ggra4419 Ggra4428
	OG0000415	Gcaud6040	Gchil8159	Ggra2386 Ggra3992	Gvermi13700 Gvermi9657
	OG0000416	Gcaud6034	Gchil8262	Ggra3986 Ggra5777 Ggra750	Gvermi9566
	OG0000417	Gcaud2436 Gcaud8424		Ggra3797 Ggra3799 Ggra6181	Gvermi11556
	OG0000418	Gcaud2448	Gchil5933 Gchil5938	Ggra599 Ggra601	Gvermi5825
	OG0000419	Gcaud5137 Gcaud6966	Gchil4743	Ggra4155 Ggra7170	Gvermi3929
	OG0000420	Gcaud10195 Gcaud255 Gcaud256 Gcaud8024		Ggra184 Ggra9645
	OG0000421	Gcaud4887	Gchil3196	Ggra5663	Gvermi3272
	OG0000422	Gcaud7539	Gchil6831	Ggra10590	Gvermi6574
	OG0000423	Gcaud4928	Gchil2761	Ggra288 Ggra7441	Gvermi7936
	OG0000424	Gcaud3785 Gcaud7512		Ggra2601 Ggra4051 Ggra4952 Ggra6995
	OG0000425	Gcaud9216	Gchil2146	Ggra10342 Ggra2333 Ggra8421	Gvermi12069
	OG0000426	Gcaud6832	Gchil1641	Ggra7954	Gvermi8050
	OG0000427	Gcaud6192	Gchil2365	Ggra3247 Ggra4249 Ggra4603 Ggra9356
	OG0000428	Gcaud1183 Gcaud1184 Gcaud3148 Gcaud5855 Gcaud5856			Gvermi2094
	OG0000429	Gcaud3793	Gchil8223	Ggra3927 Ggra4574 Ggra813	Gvermi9603
	OG0000430	Gcaud273 Gcaud3632 Gcaud7004		Ggra1222	Gvermi12441 Gvermi12443
	OG0000431	Gcaud1540 Gcaud5695	Gchil1072 Gchil925 Gchil9341		Gvermi11784
	OG0000432	Gcaud2771 Gcaud8876 Gcaud8878		Ggra5521 Ggra9398	Gvermi6159
	OG0000433	Gcaud8336 Gcaud8735 Gcaud8893 Gcaud9203	Gchil2264 Gchil8078
	OG0000434	Gcaud8880	Gchil2419	Ggra4684 Ggra6924 Ggra9395	Gvermi6156
	OG0000435	Gcaud3195	Gchil9487	Ggra724 Ggra9378	Gvermi11921
	OG0000436	Gcaud9687	Gchil596	Ggra24 Ggra511 Ggra5483	Gvermi3169
	OG0000437	Gcaud9690	Gchil593	Ggra4950 Ggra5485	Gvermi3172
	OG0000438	Gcaud3995	Gchil5519	Ggra5129	Gvermi5209
	OG0000439	Gcaud7377	Gchil1464 Gchil1490	Ggra6045	Gvermi13876
	OG0000440	Gcaud10111	Gchil8195	Ggra3901	Gvermi9630
	OG0000441	Gcaud10106	Gchil8561	Ggra2820	Gvermi9416
	OG0000442	Gcaud10098	Gchil8569	Ggra1203 Ggra2828	Gvermi2236 Gvermi9408
	OG0000443	Gcaud6171	Gchil9699	Ggra10820 Ggra8833 Ggra9724	Gvermi6855
	OG0000444	Gcaud1145 Gcaud5823 Gcaud9983		Ggra3051 Ggra953	Gvermi12678
	OG0000445	Gcaud2018 Gcaud2921	Gchil4118	Ggra5394 Ggra7408	Gvermi4159
	OG0000446	Gcaud5841	Gchil562 Gchil564	Ggra5454	Gvermi13633 Gvermi2235
	OG0000447	Gcaud5504 Gcaud707		Ggra4315 Ggra4319 Ggra9677	Gvermi12890
	OG0000448	Gcaud5511		Ggra1099 Ggra3279 Ggra4644 Ggra4869 Ggra8000
	OG0000449	Gcaud5636	Gchil1324	Ggra11130 Ggra430 Ggra7639	Gvermi9467
	OG0000450	Gcaud4420 Gcaud9209	Gchil3410	Ggra2192	Gvermi12275 Gvermi12387
	OG0000451	Gcaud1935	Gchil489	Ggra10740 Ggra6839	Gvermi5721
	OG0000452	Gcaud4702	Gchil6533	Ggra1365	Gvermi12172
	OG0000453	Gcaud4010 Gcaud5414	Gchil3911	Ggra5929 Ggra8298	Gvermi817
	OG0000454	Gcaud2108 Gcaud7010	Gchil3403	Ggra2035 Ggra7507	Gvermi12377
	OG0000455	Gcaud3175	Gchil5427	Ggra1206 Ggra3260 Ggra5174	Gvermi5287
	OG0000456	Gcaud8740 Gcaud8813	Gchil5790	Ggra3286 Ggra3323	Gvermi5847
	OG0000457	Gcaud4954 Gcaud74	Gchil1287 Gchil4012	Ggra4630	Gvermi9517
	OG0000458	Gcaud4950 Gcaud4951	Gchil1291	Ggra4634	Gvermi9512 Gvermi9514
	OG0000459	Gcaud9995		Ggra6383 Ggra6964 Ggra9060 Ggra9081	Gvermi6379
	OG0000460	Gcaud3466 Gcaud4186 Gcaud6370 Gcaud6371 Gcaud8349
	OG0000461	Gcaud3327 Gcaud7079	Gchil1404	Ggra10803 Ggra4897	Gvermi7692
	OG0000462	Gcaud3332 Gcaud6885 Gcaud7764 Gcaud9931		Ggra9681 Ggra9682
	OG0000463	Gcaud3250		Ggra10127 Ggra10755 Ggra4172 Ggra4219 Ggra9529
	OG0000464	Gcaud3256	Gchil9372 Gchil9374	Ggra2423	Gvermi11727
	OG0000465	Gcaud3081	Gchil5797	Ggra4680 Ggra4681 Ggra4923	Gvermi5852
	OG0000466	Gcaud10061 Gcaud1476 Gcaud2544	Gchil6787	Ggra9937	Gvermi4506
	OG0000467	Gcaud2538	Gchil5379	Ggra11022 Ggra29 Ggra3056	Gvermi5333
	OG0000468	Gcaud2540	Gchil1965	Ggra11020 Ggra2350	Gvermi12770
	OG0000469	Gcaud2551 Gcaud968		Ggra4384 Ggra5403 Ggra7167 Ggra8946
	OG0000470	Gcaud3227	Gchil6375	Ggra3491	Gvermi12914 Gvermi12915
	OG0000471	Gcaud5951	Gchil8703	Ggra3332 Ggra656	Gvermi9304
	OG0000472	Gcaud9103	Gchil6324	Ggra3455 Ggra5771 Ggra5772	Gvermi12864
	OG0000473	Gcaud4270	Gchil3720	Ggra10903 Ggra6404 Ggra9316	Gvermi2016
	OG0000474	Gcaud8369	Gchil5354	Ggra10290 Ggra2926 Ggra6934	Gvermi5354
	OG0000475	Gcaud8368	Gchil5355	Ggra2925	Gvermi5353
	OG0000476	Gcaud3492 Gcaud5096 Gcaud7971	Gchil3623	Ggra3204	Gvermi1916
	OG0000477	Gcaud3912 Gcaud6913	Gchil4869	Ggra1663 Ggra7796	Gvermi3797
	OG0000478	Gcaud344 Gcaud3970 Gcaud5407 Gcaud8099 Gcaud9256 Gcaud9737
	OG0000479	Gcaud9898	Gchil2408		Gvermi12944 Gvermi12945 Gvermi6167
	OG0000480	Gcaud2883 Gcaud3964 Gcaud7893 Gcaud8816		Ggra2303 Ggra4432
	OG0000481	Gcaud3365	Gchil2499	Ggra1522	Gvermi1847 Gvermi6085 Gvermi894
	OG0000482	Gcaud6934 Gcaud8777	Gchil2972 Gchil4521	Ggra4483 Ggra8885
	OG0000483	Gcaud3682	Gchil2414 Gchil2433	Ggra4218	Gvermi6144 Gvermi6463
	OG0000484	Gcaud6559 Gcaud9142	Gchil4625 Gchil4626	Ggra9006	Gvermi7040
	OG0000485	Gcaud1175	Gchil1128	Ggra417	Gvermi10507 Gvermi2189 Gvermi3540
	OG0000486	Gcaud1181	Gchil1132		Gvermi10506 Gvermi13680 Gvermi2188 Gvermi3545
	OG0000487	Gcaud9335	Gchil9062	Ggra3750	Gvermi11526
	OG0000488	Gcaud4789	Gchil8310	Ggra1495 Ggra4043	Gvermi9702
	OG0000489	Gcaud6620	Gchil9423	Ggra10374 Ggra2569 Ggra808	Gvermi11858
	OG0000490	Gcaud6619	Gchil9424	Ggra10375 Ggra2570 Ggra807	Gvermi11859
	OG0000491	Gcaud6636 Gcaud7847	Gchil1044 Gchil5337	Ggra2947	Gvermi5373
	OG0000492	Gcaud5099	Gchil4526	Ggra8975	Gvermi7034
	OG0000493	Gcaud4234	Gchil4904	Ggra7727	Gvermi3760
	OG0000494	Gcaud1879	Gchil1233 Gchil1238	Ggra1624 Ggra1627
	OG0000495	Gcaud2505 Gcaud3612 Gcaud9782 Gcaud9783		Ggra2858
	OG0000496	Gcaud7737 Gcaud9778	Gchil5719 Gchil5720	Ggra9091
	OG0000497	Gcaud336 Gcaud7781 Gcaud8522		Ggra2799 Ggra2800	Gvermi9436
	OG0000498	Gcaud8518		Ggra2785 Ggra2789 Ggra2792 Ggra3474	Gvermi9442
	OG0000499	Gcaud5514 Gcaud680	Gchil1075 Gchil1405	Ggra864 Ggra9827
	OG0000500	Gcaud4620 Gcaud6893 Gcaud9581	Gchil3956 Gchil5224
	OG0000501	Gcaud2081 Gcaud3021 Gcaud5069		Ggra7004	Gvermi8179
	OG0000502	Gcaud6778	Gchil5570	Ggra5076	Gvermi5160
	OG0000503	Gcaud10162 Gcaud1724	Gchil1879	Ggra10261	Gvermi12698
	OG0000504	Gcaud1101	Gchil2671	Ggra6228	Gvermi5973
	OG0000505	Gcaud10173	Gchil7130 Gchil8331 Gchil8332	Ggra9564	Gvermi6610
	OG0000506	Gcaud7152	Gchil5899	Ggra10882 Ggra115	Gvermi5919
	OG0000507	Gcaud7159	Gchil5906	Ggra10117 Ggra10877 Ggra7633	Gvermi5914
	OG0000508	Gcaud664 Gcaud9417 Gcaud982	Gchil9509	Ggra2376	Gvermi11889
	OG0000509	Gcaud9036	Gchil1779	Ggra7011 Ggra8741	Gvermi8182
	OG0000510	Gcaud8939	Gchil7450	Ggra10569 Ggra1177 Ggra3759
	OG0000511	Gcaud6552	Gchil10784	Ggra5166	Gvermi12471 Gvermi5305 Gvermi5339
	OG0000512	Gcaud6093	Gchil5706	Ggra9103	Gvermi6356
	OG0000513	Gcaud1344 Gcaud4632	Gchil9189	Ggra1290 Ggra1294	Gvermi11632
	OG0000514	Gcaud4642	Gchil2447 Gchil9248	Ggra741	Gvermi11639
	OG0000515	Gcaud5810	Gchil7601	Ggra7163 Ggra9978	Gvermi8823
	OG0000516	Gcaud5813	Gchil7604	Ggra3716 Ggra890 Ggra9895	Gvermi8820
	OG0000517	Gcaud9088	Gchil6868	Ggra3159 Ggra6344	Gvermi6539 Gvermi6540
	OG0000518	Gcaud9089	Gchil6873	Ggra3158 Ggra6972	Gvermi6538
	OG0000519	Gcaud6457	Gchil8956	Ggra3646	Gvermi11432
	OG0000520	Gcaud8180	Gchil6351 Gchil6352	Ggra3512	Gvermi12889 Gvermi12895
	OG0000521	Gcaud1076 Gcaud2123 Gcaud3096 Gcaud8493 Gcaud9371 Gcaud9601
	OG0000522	Gcaud3746	Gchil1858	Ggra10347 Ggra2797	Gvermi12671
	OG0000523	Gcaud1216 Gcaud2061 Gcaud3965 Gcaud431		Ggra6923 Ggra9480
	OG0000524	Gcaud5515 Gcaud7958	Gchil5028	Ggra10402 Ggra1370	Gvermi3642
	OG0000525	Gcaud7407 Gcaud9051	Gchil10766	Ggra7578 Ggra8511	Gvermi3411
	OG0000526	Gcaud7854	Gchil9364	Ggra2553	Gvermi11751
	OG0000527	Gcaud4560	Gchil4629	Ggra10113 Ggra9009	Gvermi7062
	OG0000528	Gcaud1185	Gchil7058	Ggra1207 Ggra2020 Ggra3258	Gvermi5075
	OG0000529	Gcaud9562 Gcaud9563	Gchil7337 Gchil7363	Ggra8227	Gvermi9012
	OG0000530	Gcaud6985 Gcaud971	Gchil1852	Ggra10324	Gvermi12677
	OG0000531	Gcaud1269 Gcaud1272 Gcaud6210 Gcaud6990		Ggra10330	Gvermi7667
	OG0000532	Gcaud1031 Gcaud4356	Gchil3681 Gchil4353	Ggra2597	Gvermi1961
	OG0000533	Gcaud9932		Ggra1053 Ggra1054 Ggra2022	Gvermi12420
	OG0000534	Gcaud1328 Gcaud63	Gchil7730	Ggra10057 Ggra4661 Ggra6202
	OG0000535	Gcaud2723	Gchil9441	Ggra2410	Gvermi11872
	OG0000536	Gcaud9196	Gchil2612	Ggra1415 Ggra6308	Gvermi5989
	OG0000539	Gcaud2891 Gcaud2892 Gcaud4187 Gcaud9652		Ggra5536 Ggra8641
	OG0000540	Gcaud1279	Gchil4489	Ggra5416 Ggra5867 Ggra8941	Gvermi6952
	OG0000541	Gcaud7936	Gchil3125	Ggra5476	Gvermi3164
	OG0000542	Gcaud7211	Gchil4641	Ggra10436 Ggra9020	Gvermi7072 Gvermi7073
	OG0000543	Gcaud3249 Gcaud5295	Gchil1695	Ggra6438 Ggra7895	Gvermi8100
	OG0000544	Gcaud4042	Gchil3229	Ggra7566 Ggra9951	Gvermi3399 Gvermi5539
	OG0000545	Gcaud10065	Gchil6784	Ggra9940 Ggra9942	Gvermi4502
	OG0000546	Gcaud1676	Gchil4060	Ggra825 Ggra9691	Gvermi4102
	OG0000547	Gcaud3310	Gchil4131	Ggra10643 Ggra7398 Ggra7435	Gvermi4170
	OG0000548	Gcaud7271	Gchil4098	Ggra10035 Ggra8316	Gvermi4141
	OG0000549	Gcaud7275	Gchil4095	Ggra10031 Ggra8312	Gvermi4138
	OG0000550	Gcaud2029 Gcaud2231 Gcaud4368	Gchil5670	Ggra5334	Gvermi6461
	OG0000551	Gcaud1709 Gcaud1710 Gcaud8200	Gchil3288	Ggra2118	Gvermi12319
	OG0000552	Gcaud6275 Gcaud7306 Gcaud9393 Gcaud9394		Ggra6665	Gvermi5659
	OG0000553	Gcaud3607 Gcaud4719 Gcaud804	Gchil7778	Ggra10518	Gvermi7615
	OG0000554	Gcaud10187 Gcaud4341 Gcaud5766 Gcaud805	Gchil7230		Gvermi6697
	OG0000555	Gcaud8587	Gchil1794 Gchil2664 Gchil8962	Ggra6445	Gvermi5957
	OG0000556	Gcaud8289 Gcaud8818	Gchil7024	Ggra4813 Ggra4814 Ggra5292
	OG0000557	Gcaud904	Gchil9173	Ggra1275 Ggra3773	Gvermi11549 Gvermi11622
	OG0000558	Gcaud9377	Gchil2194	Ggra2765	Gvermi10858 Gvermi12004 Gvermi13446
	OG0000559	Gcaud10142 Gcaud7351	Gchil10258 Gchil2259	Ggra1098 Ggra9658
	OG0000560	Gcaud2742 Gcaud5618 Gcaud9738	Gchil6736	Ggra8096	Gvermi4479
	OG0000561	Gcaud10124 Gcaud5613	Gchil2388	Ggra9415	Gvermi6181
	OG0000562	Gcaud5389	Gchil10586 Gchil3521	Ggra1746 Ggra6683	Gvermi5586
	OG0000563	Gcaud1154	Gchil11006 Gchil11007	Ggra992 Ggra993	Gvermi7636
	OG0000564	Gcaud1503	Gchil2628 Gchil7726 Gchil7727	Ggra6290	Gvermi5977
	OG0000565	Gcaud3067 Gcaud5523	Gchil8861	Ggra9864	Gvermi12113
	OG0000566	Gcaud135 Gcaud3065 Gcaud523	Gchil8859	Ggra9862	Gvermi12115
	OG0000567	Gcaud9066	Gchil1344 Gchil1345 Gchil1347	Ggra10514	Gvermi9445
	OG0000568	Gcaud2984 Gcaud319 Gcaud6642	Gchil7370	Ggra8234	Gvermi9021
	OG0000569	Gcaud7842	Gchil5271	Ggra3039 Ggra8296	Gvermi5447
	OG0000570	Gcaud2970 Gcaud3900 Gcaud4981 Gcaud75 Gcaud8145 Gcaud8630
	OG0000571	Gcaud5730 Gcaud9810	Gchil588 Gchil9086	Ggra3269	Gvermi11543
	OG0000572	Gcaud1065 Gcaud8798	Gchil3795 Gchil869	Ggra11087	Gvermi12463
	OG0000573	Gcaud2747	Gchil5015	Ggra10453	Gvermi3657
	OG0000574	Gcaud2656 Gcaud7728	Gchil4735	Ggra4184	Gvermi3924
	OG0000575	Gcaud8681 Gcaud9675	Gchil8858	Ggra9861	Gvermi12116
	OG0000576	Gcaud8909	Gchil6558	Ggra2240 Ggra2782	Gvermi12198
	OG0000577	Gcaud7183	Gchil10254 Gchil6400 Gchil9492	Ggra2355	Gvermi11917
	OG0000578	Gcaud3689	Gchil3926	Ggra5428 Ggra5945 Ggra5948	Gvermi795
	OG0000579	Gcaud1289 Gcaud1290 Gcaud4365	Gchil7822	Ggra6266	Gvermi3472
	OG0000580	Gcaud8125	Gchil8575	Ggra2835	Gvermi9405
	OG0000581	Gcaud1292 Gcaud1584 Gcaud197 Gcaud2058 Gcaud26		Ggra2884
	OG0000582	Gcaud2044 Gcaud2045	Gchil7248	Ggra4878	Gvermi6764 Gvermi6765
	OG0000583	Gcaud4546	Gchil2952 Gchil6548 Gchil6551	Ggra2256	Gvermi12189
	OG0000584	Gcaud195 Gcaud221 Gcaud4113 Gcaud419 Gcaud440 Gcaud7336
	OG0000585	Gcaud3721 Gcaud8255	Gchil2200 Gchil4562	Ggra8909	Gvermi7000
	OG0000586	Gcaud3719	Gchil3328	Ggra6564 Ggra805	Gvermi12360
	OG0000587	Gcaud1720	Gchil1632	Ggra6174	Gvermi13952
	OG0000588	Gcaud1682	Gchil1142	Ggra411	Gvermi10514 Gvermi2184 Gvermi3527
	OG0000589	Gcaud1670	Gchil1707 Gchil1734 Gchil1735	Ggra7842	Gvermi8141
	OG0000590	Gcaud3241 Gcaud85	Gchil5457 Gchil863	Ggra2897	Gvermi7978
	OG0000591	Gcaud3120	Gchil1215	Ggra375 Ggra5769 Ggra5783 Ggra695
	OG0000592	Gcaud3117	Gchil1213 Gchil3303	Ggra2099 Ggra373	Gvermi12331
	OG0000593	Gcaud1567	Gchil2745	Ggra4958	Gvermi12650 Gvermi12651 Gvermi12652
	OG0000594	Gcaud10199 Gcaud10214 Gcaud1553		Ggra1710 Ggra6578	Gvermi5711
	OG0000595	Gcaud6085 Gcaud784	Gchil9757	Ggra4941 Ggra4942	Gvermi5873
	OG0000596	Gcaud1192 Gcaud611 Gcaud7477 Gcaud8432	Gchil10732	Ggra8498
	OG0000597	Gcaud4962	Gchil474	Ggra6868	Gvermi5755
	OG0000598	Gcaud4960	Gchil462	Ggra6871 Ggra6872 Ggra6873 Ggra6881
	OG0000599	Gcaud1903	Gchil10678	Ggra10750 Ggra10751 Ggra5284 Ggra8508
	OG0000600	Gcaud9663	Gchil2295 Gchil2296 Gchil655	Ggra5584	Gvermi3231
	OG0000601	Gcaud9304	Gchil465	Ggra6856	Gvermi5509 Gvermi5731
	OG0000602	Gcaud1499 Gcaud4110 Gcaud7912		Ggra10072	Gvermi12693 Gvermi1867
	OG0000603	Gcaud7069	Gchil3368	Ggra6941 Ggra6942 Ggra8324	Gvermi6430
	OG0000604	Gcaud7068	Gchil3366	Ggra6329 Ggra6944 Ggra8325	Gvermi6432
	OG0000605	Gcaud7788	Gchil4970	Ggra7526 Ggra7527 Ggra7672	Gvermi3691
	OG0000606	Gcaud1491 Gcaud1492 Gcaud4052	Gchil2490	Ggra1530	Gvermi6101
	OG0000607	Gcaud4334 Gcaud5287	Gchil9340	Ggra2518 Ggra6721	Gvermi11785
	OG0000608	Gcaud5526		Ggra10707 Ggra1149 Ggra5437 Ggra8357 Ggra9970
	OG0000609	Gcaud10151	Gchil1134		Gvermi10517 Gvermi13676 Gvermi2192 Gvermi3549
	OG0000610	Gcaud1406 Gcaud4853	Gchil1726	Ggra7833	Gvermi8132
	OG0000611	Gcaud7980	Gchil9111	Ggra3814	Gvermi11567
	OG0000612	Gcaud2497	Gchil6695	Ggra7196	Gvermi12947 Gvermi4368 Gvermi6839
	OG0000613	Gcaud6047	Gchil6344	Ggra10916 Ggra3527 Ggra6244	Gvermi12883
	OG0000614	Gcaud6046	Gchil6345	Ggra10917 Ggra3526 Ggra6243	Gvermi12884
	OG0000616	Gcaud7465	Gchil6704	Ggra1051 Ggra7202	Gvermi4359
	OG0000617	Gcaud6907	Gchil11016 Gchil11017	Ggra6197	Gvermi13921
	OG0000618	Gcaud6561	Gchil5411 Gchil6807	Ggra5154 Ggra5765	Gvermi5294
	OG0000619	Gcaud7220	Gchil1913	Ggra10187 Ggra6632 Ggra8628	Gvermi12725
	OG0000620	Gcaud5934	Gchil2103 Gchil9566	Ggra10295 Ggra10794	Gvermi3126
	OG0000621	Gcaud492 Gcaud4969	Gchil1752	Ggra7855	Gvermi8153
	OG0000622	Gcaud5711	Gchil1627 Gchil5659 Gchil6382	Ggra6158	Gvermi13949
	OG0000623	Gcaud7352 Gcaud8043 Gcaud8234	Gchil9088 Gchil9089	Ggra3772
	OG0000624	Gcaud1728	Gchil6386	Ggra3483	Gvermi12919
	OG0000625	Gcaud8395	Gchil7111	Ggra10563 Ggra9705	Gvermi6600
	OG0000626	Gcaud1739	Gchil4845 Gchil4886 Gchil4888	Ggra7769	Gvermi3771
	OG0000627	Gcaud2376 Gcaud2377 Gcaud5205	Gchil1373	Ggra1277 Ggra1278
	OG0000628	Gcaud7876 Gcaud7877	Gchil6515 Gchil6516	Ggra9983	Gvermi12156
	OG0000629	Gcaud7751	Gchil5946	Ggra605	Gvermi5832
	OG0000630	Gcaud10074	Gchil2435	Ggra4215 Ggra4216	Gvermi6142
	OG0000631	Gcaud9966	Gchil469	Ggra10744 Ggra4810 Ggra6860	Gvermi5734
	OG0000632	Gcaud4738	Gchil7357	Ggra8252 Ggra8255	Gvermi9076
	OG0000633	Gcaud4740	Gchil7355	Ggra8250	Gvermi2065 Gvermi2363 Gvermi9077
	OG0000634	Gcaud657		Ggra4282 Ggra591	Gvermi1868 Gvermi1870 Gvermi3597
	OG0000635	Gcaud2671	Gchil7166 Gchil7175	Ggra1011 Ggra9273	Gvermi6645
	OG0000636	Gcaud7712			Gvermi12637 Gvermi1674 Gvermi4429 Gvermi5108 Gvermi5109
	OG0000637	Gcaud1597 Gcaud9464	Gchil1871 Gchil4294 Gchil522		Gvermi5623
	OG0000638	Gcaud10050	Gchil9129 Gchil9387	Ggra3833	Gvermi11583 Gvermi11747
	OG0000639	Gcaud410	Gchil3087	Ggra3287 Ggra5575	Gvermi3239
	OG0000640	Gcaud300	Gchil2703 Gchil2706	Ggra3329 Ggra8091	Gvermi801
	OG0000641	Gcaud1577	Gchil1316 Gchil1907	Ggra10194	Gvermi12719 Gvermi9475
	OG0000642	Gcaud5441	Gchil3034	Ggra4406
	OG0000643	Gcaud5307	Gchil9570	Ggra2313	Gvermi12089 Gvermi7028
	OG0000644	Gcaud3	Gchil5057	Ggra10387 Ggra10795	Gvermi3615
	OG0000645	Gcaud2658	Gchil8547	Ggra2805	Gvermi9432
	OG0000646	Gcaud756 Gcaud963	Gchil2590 Gchil4013 Gchil886	Ggra3537
	OG0000647	Gcaud10093	Gchil692	Ggra1888	Gvermi8808
	OG0000648	Gcaud2501 Gcaud723 Gcaud785	Gchil2227	Ggra2750	Gvermi12034
	OG0000649	Gcaud551	Gchil1897 Gchil7146	Ggra10211	Gvermi12710 Gvermi6624
	OG0000650		Gchil2080 Gchil8070 Gchil8073 Gchil8801	Ggra2656	Gvermi13988
	OG0000651		Gchil2237 Gchil3993 Gchil7089	Ggra6218 Ggra6991	Gvermi4495
	OG0000652		Gchil566 Gchil575	Ggra1100 Ggra2087 Ggra8905	Gvermi12456
	OG0000653		Gchil2310 Gchil2635 Gchil3138 Gchil5105 Gchil8056		Gvermi12258
	OG0000654		Gchil1761	Ggra10064 Ggra400 Ggra4656 Ggra7862 Ggra9657
	OG0000655		Gchil1385	Ggra10670 Ggra10790 Ggra431 Ggra4890 Ggra4891
	OG0000656		Gchil5496	Ggra10316 Ggra2482 Ggra6294 Ggra9331	Gvermi3567
	OG0000657		Gchil2298 Gchil2300	Ggra10323 Ggra3636 Ggra6312	Gvermi1875
	OG0000658			Ggra2324 Ggra3394 Ggra3423 Ggra4399 Ggra4948 Ggra4955
	OG0000659			Ggra10322 Ggra2247 Ggra6498	Gvermi12688 Gvermi3270 Gvermi5369
	OG0000660			Ggra3973 Ggra4011 Ggra4021 Ggra8351 Ggra8354 Ggra8355
	OG0000661			Ggra2073 Ggra3246 Ggra6201 Ggra6874 Ggra6877	Gvermi8243
	OG0000662			Ggra1339 Ggra1340 Ggra3631 Ggra3632 Ggra3638 Ggra3639
	OG0000663			Ggra4165	Gvermi11649 Gvermi4440 Gvermi5456 Gvermi7662 Gvermi7663
	OG0000664				Gvermi10563 Gvermi10573 Gvermi10575 Gvermi1347 Gvermi2061 Gvermi5494
	OG0000665				Gvermi5459 Gvermi5870 Gvermi7628 Gvermi802 Gvermi9503 Gvermi9504
	OG0000673	Gcaud6418		Ggra1591 Ggra5401 Ggra6059 Ggra6953
	OG0000674	Gcaud6426 Gcaud9893	Gchil2403	Ggra9406	Gvermi6172
	OG0000675	Gcaud4448 Gcaud5033	Gchil5806	Ggra2802	Gvermi9437
	OG0000676	Gcaud5045	Gchil8968 Gchil8974	Ggra3593	Gvermi11444
	OG0000677	Gcaud5038	Gchil8941	Ggra3601 Ggra6392	Gvermi11422
	OG0000678	Gcaud4161	Gchil2564	Ggra1456	Gvermi6035
	OG0000679	Gcaud4160	Gchil10696 Gchil2563	Ggra1457	Gvermi6036
	OG0000680	Gcaud4155	Gchil2555	Ggra1465	Gvermi6043
	OG0000681	Gcaud4151	Gchil2551	Ggra1469 Ggra4139	Gvermi6047
	OG0000682	Gcaud4159	Gchil2562	Ggra1458 Ggra9701	Gvermi6037
	OG0000683	Gcaud4158	Gchil2559	Ggra1461	Gvermi6040
	OG0000684	Gcaud4150	Gchil2550	Ggra1470 Ggra4138	Gvermi6048
	OG0000685	Gcaud6233	Gchil643	Ggra5596 Ggra5598	Gvermi3221
	OG0000686	Gcaud18 Gcaud6256	Gchil620	Ggra5618	Gvermi3200
	OG0000687	Gcaud4544 Gcaud5079 Gcaud6242	Gchil2904	Ggra5605
	OG0000688	Gcaud6239	Gchil638	Ggra1201 Ggra5603	Gvermi3216
	OG0000689	Gcaud1991	Gchil3882	Ggra5880	Gvermi865
	OG0000690	Gcaud1992	Gchil3883	Ggra5882	Gvermi867 Gvermi887
	OG0000691	Gcaud1704 Gcaud1976 Gcaud3962 Gcaud7636			Gvermi2110
	OG0000692	Gcaud1982	Gchil3873	Ggra5871	Gvermi856
	OG0000693	Gcaud2010	Gchil3828	Ggra5899 Ggra9289	Gvermi878
	OG0000694	Gcaud1987	Gchil3878	Ggra5876	Gvermi861
	OG0000695	Gcaud1995	Gchil3855	Ggra5885	Gvermi4953 Gvermi870
	OG0000696	Gcaud2843	Gchil7301	Ggra10594	Gvermi6718
	OG0000697	Gcaud2847	Gchil7305	Ggra10591	Gvermi6714
	OG0000698	Gcaud8972	Gchil9565	Ggra2714	Gvermi11980 Gvermi670
	OG0000699	Gcaud8962	Gchil2202	Ggra2724	Gvermi12015
	OG0000700	Gcaud3552	Gchil4193	Ggra6588 Ggra7324	Gvermi4241
	OG0000701	Gcaud7442	Gchil4168	Ggra7363	Gvermi4206
	OG0000702	Gcaud7415	Gchil4139	Ggra7390	Gvermi4178
	OG0000703	Gcaud6327 Gcaud7425	Gchil4151	Ggra7380	Gvermi4189
	OG0000704	Gcaud3710 Gcaud6378	Gchil1564	Ggra6082	Gvermi13853
	OG0000705	Gcaud3711 Gcaud6379	Gchil1565	Ggra6081	Gvermi13854
	OG0000706	Gcaud6375		Ggra3801 Ggra6753 Ggra7773 Ggra9949
	OG0000707	Gcaud9769		Ggra10378 Ggra10642 Ggra290	Gvermi13746
	OG0000708	Gcaud298 Gcaud6288	Gchil9403	Ggra2452	Gvermi11842
	OG0000709	Gcaud6300	Gchil9308	Ggra2466 Ggra8303	Gvermi11819
	OG0000710	Gcaud5617 Gcaud6289	Gchil9402	Ggra2453	Gvermi11841
	OG0000711	Gcaud3446	Gchil1413	Ggra7479	Gvermi7970 Gvermi7971
	OG0000712	Gcaud2777 Gcaud3418	Gchil4709	Ggra9068	Gvermi8045
	OG0000713	Gcaud3429	Gchil2817	Ggra7500	Gvermi7983
	OG0000714	Gcaud1708 Gcaud3443	Gchil2803	Ggra7482	Gvermi2021
	OG0000715	Gcaud3432	Gchil2814	Ggra7497	Gvermi7980
	OG0000716	Gcaud3423	Gchil2825	Ggra7523 Ggra8842	Gvermi7992
	OG0000717	Gcaud2906	Gchil3135	Ggra5534 Ggra8584	Gvermi3320
	OG0000718	Gcaud2897 Gcaud4828	Gchil3154	Ggra5524	Gvermi3310
	OG0000719	Gcaud2915	Gchil3114	Ggra5544	Gvermi3265
	OG0000720	Gcaud2905	Gchil3136	Ggra5533 Ggra8583	Gvermi3319
	OG0000721	Gcaud2907	Gchil3134	Ggra5535	Gvermi3321
	OG0000722	Gcaud2902	Gchil3151	Ggra5530	Gvermi3316
	OG0000723	Gcaud2201	Gchil3773	Ggra11067	Gvermi924
	OG0000724	Gcaud2199 Gcaud480	Gchil3770	Ggra11064	Gvermi922
	OG0000725	Gcaud2183	Gchil8492	Ggra1869 Ggra9687	Gvermi950
	OG0000726	Gcaud1968 Gcaud2186	Gchil4591	Ggra8983	Gvermi7039
	OG0000727	Gcaud4102	Gchil1725	Ggra7832 Ggra7866	Gvermi8131
	OG0000728	Gcaud4088	Gchil1710 Gchil1711	Ggra7882	Gvermi8114
	OG0000729	Gcaud4097	Gchil1720	Ggra7872	Gvermi8124
	OG0000730	Gcaud4090	Gchil1713	Ggra7880	Gvermi8116
	OG0000731	Gcaud4091	Gchil1714	Ggra7879	Gvermi8117
	OG0000732	Gcaud5660	Gchil8252	Ggra3961	Gvermi9574
	OG0000733	Gcaud5673	Gchil8242	Ggra3945	Gvermi9587
	OG0000734	Gcaud5656	Gchil7126 Gchil8259	Ggra3966	Gvermi9569
	OG0000735	Gcaud1818	Gchil10173 Gchil3493	Ggra6713	Gvermi5546
	OG0000736	Gcaud1819	Gchil10172 Gchil3492	Ggra6714	Gvermi5547
	OG0000737	Gcaud1835 Gcaud5954	Gchil8701	Ggra3335	Gvermi9306
	OG0000738	Gcaud1146 Gcaud1831 Gcaud4384 Gcaud5221
	OG0000739	Gcaud1834	Gchil3477	Ggra6728	Gvermi5694
	OG0000740	Gcaud1833	Gchil3478	Ggra6727	Gvermi5693
	OG0000741	Gcaud7124	Gchil1595	Ggra6124	Gvermi13913
	OG0000742	Gcaud7141	Gchil1542	Ggra6089	Gvermi13835 Gvermi2070
	OG0000743	Gcaud7128	Gchil1555	Ggra6102	Gvermi13847
	OG0000744	Gcaud7140	Gchil1543	Ggra5787 Ggra6090	Gvermi13836
	OG0000745	Gcaud8691	Gchil8150 Gchil8151	Ggra4593	Gvermi9545
	OG0000746	Gcaud8707	Gchil8265	Ggra9322 Ggra9772	Gvermi9561
	OG0000747	Gcaud8706	Gchil8266	Ggra4577	Gvermi9560
	OG0000748	Gcaud8708	Gchil8264	Ggra4576	Gvermi9563
	OG0000749	Gcaud4276 Gcaud9707	Gchil660	Ggra5579	Gvermi3236
	OG0000750	Gcaud4291	Gchil3104 Gchil5461	Ggra5557	Gvermi3256
	OG0000751	Gcaud6610	Gchil3156 Gchil3158	Ggra5513 Ggra5516
	OG0000752	Gcaud3074 Gcaud6601	Gchil3167	Ggra5633	Gvermi3299
	OG0000753	Gcaud6592	Gchil3178	Ggra1198 Ggra5643	Gvermi3289
	OG0000754	Gcaud6600	Gchil3169	Ggra5634	Gvermi3298
	OG0000755	Gcaud6594	Gchil3176	Ggra1197 Ggra5641	Gvermi3291
	OG0000756	Gcaud10029 Gcaud5639	Gchil8655	Ggra9734	Gvermi9369
	OG0000757	Gcaud10024	Gchil8648	Ggra4703 Ggra9728	Gvermi9364
	OG0000758	Gcaud10027	Gchil8652	Ggra4706 Ggra9731	Gvermi9366
	OG0000759	Gcaud10028	Gchil8653	Ggra4707 Ggra9732	Gvermi9367
	OG0000760	Gcaud10038	Gchil8626	Ggra4715	Gvermi9378
	OG0000761	Gcaud10025	Gchil8649	Ggra4704 Ggra9729	Gvermi9365
	OG0000762	Gcaud5330	Gchil7156	Ggra9592	Gvermi6634
	OG0000763	Gcaud5335 Gcaud6855	Gchil7151	Ggra9587	Gvermi6629
	OG0000764	Gcaud1655	Gchil9028	Ggra2042 Ggra3709	Gvermi11492
	OG0000765	Gcaud6001	Gchil3508	Ggra6695	Gvermi5594
	OG0000766	Gcaud6006	Gchil3502	Ggra6700	Gvermi5599 Gvermi7625
	OG0000767	Gcaud6007	Gchil3501	Ggra6701	Gvermi5600 Gvermi7626
	OG0000768	Gcaud6000		Ggra6694	Gvermi5593
	OG0000769	Gcaud5988	Gchil3524	Ggra6679	Gvermi5584
	OG0000770	Gcaud6664	Gchil2659	Ggra6264	Gvermi5952
	OG0000771	Gcaud6676	Gchil2647		Gvermi5937
	OG0000772	Gcaud6674	Gchil2652	Ggra6276	Gvermi5935
	OG0000774	Gcaud6874	Gchil4929	Ggra6324 Ggra7721	Gvermi3734
	OG0000775	Gcaud6875	Gchil4925	Ggra6323 Ggra7720	Gvermi3737
	OG0000776	Gcaud6877	Gchil4923	Ggra6321 Ggra7718	Gvermi3739
	OG0000777	Gcaud6873	Gchil4932	Ggra7722	Gvermi3735
	OG0000778	Gcaud6866	Gchil4917	Ggra7748	Gvermi3745
	OG0000779	Gcaud6859	Gchil4910	Ggra7742	Gvermi3754
	OG0000780	Gcaud6883	Gchil4935	Ggra7712	Gvermi3728
	OG0000781	Gcaud6876	Gchil4924	Ggra6322 Ggra7719	Gvermi3738
	OG0000782	Gcaud4304	Gchil5483	Ggra5213	Gvermi5237
	OG0000783	Gcaud4319	Gchil5403	Ggra5228	Gvermi5310
	OG0000784	Gcaud4311	Gchil5476	Ggra5220 Ggra5221	Gvermi5243
	OG0000785	Gcaud1060 Gcaud3459 Gcaud4315		Ggra2491	Gvermi12098
	OG0000786	Gcaud5891	Gchil6809	Ggra9919	Gvermi4509
	OG0000787	Gcaud5889	Gchil6806	Ggra9921	Gvermi4511
	OG0000788	Gcaud1441 Gcaud5894 Gcaud8659 Gcaud8660		Ggra4061
	OG0000789	Gcaud5892		Ggra3052 Ggra6613
	OG0000790	Gcaud5887	Gchil6804	Ggra9923	Gvermi4512
	OG0000791	Gcaud5888	Gchil6805	Ggra9922	Gvermi5690 Gvermi5923
	OG0000792	Gcaud8752	Gchil2961	Ggra4457 Ggra5527 Ggra9623
	OG0000793	Gcaud8747	Gchil2966 Gchil2967	Ggra4453 Ggra4488
	OG0000794	Gcaud6038	Gchil8158	Ggra3990 Ggra8646	Gvermi9659
	OG0000795	Gcaud6024	Gchil8187	Ggra3954 Ggra5480	Gvermi9642
	OG0000796	Gcaud6025	Gchil8186	Ggra3953 Ggra7650	Gvermi9641
	OG0000797	Gcaud6026	Gchil8185	Ggra3979	Gvermi9640
	OG0000798	Gcaud2447	Gchil5937	Ggra4566 Ggra598	Gvermi5824
	OG0000799	Gcaud2444	Gchil5935	Ggra596	Gvermi5821
	OG0000800	Gcaud5128	Gchil4717	Ggra4162 Ggra4176	Gvermi3936
	OG0000801	Gcaud5113	Gchil4804	Ggra4131 Ggra5774	Gvermi3861
	OG0000802	Gcaud1565 Gcaud5132	Gchil4715	Ggra4158	Gvermi3932
	OG0000803	Gcaud5130	Gchil4713	Ggra4160	Gvermi3934
	OG0000804	Gcaud5120	Gchil4812	Ggra4150	Gvermi3866
	OG0000805	Gcaud6724	Gchil7511	Ggra7080 Ggra9478	Gvermi8905
	OG0000806	Gcaud6709	Gchil7526	Ggra7064	Gvermi8919
	OG0000807	Gcaud6705 Gcaud819	Gchil7506	Ggra7060	Gvermi8923
	OG0000808	Gcaud2347	Gchil6648	Ggra2163 Ggra8578	Gvermi12244
	OG0000809	Gcaud2337	Gchil6593	Ggra2154	Gvermi12233
	OG0000810	Gcaud6438 Gcaud6898	Gchil10616	Ggra1696 Ggra6343
	OG0000811	Gcaud4899	Gchil3203	Ggra5652	Gvermi3281
	OG0000812	Gcaud4886	Gchil3195 Gchil4501	Ggra5664	Gvermi3271
	OG0000813	Gcaud140 Gcaud4881	Gchil3190	Ggra5669	Gvermi3330
	OG0000814	Gcaud4896		Ggra5655 Ggra8114 Ggra8115	Gvermi3279
	OG0000815	Gcaud4882	Gchil3191	Ggra5668	Gvermi3329
	OG0000816	Gcaud4901	Gchil3186	Ggra5650	Gvermi3283 Gvermi7665
	OG0000817	Gcaud7534	Gchil6836	Ggra10585	Gvermi6579
	OG0000818	Gcaud7541	Gchil6839	Ggra9553	Gvermi6572
	OG0000819	Gcaud7544	Gchil6841	Ggra2875 Ggra9549	Gvermi6569
	OG0000820	Gcaud7540	Gchil6838	Ggra3516 Ggra9554	Gvermi6573
	OG0000821	Gcaud7535	Gchil6835	Ggra10586	Gvermi6578
	OG0000822	Gcaud4927	Gchil2762	Ggra287 Ggra7442	Gvermi7935
	OG0000823	Gcaud4910	Gchil2778	Ggra7458	Gvermi7953
	OG0000824	Gcaud4926	Gchil2763	Ggra286 Ggra7443	Gvermi7934
	OG0000826	Gcaud3872	Gchil10092	Ggra9204	Gvermi10608
	OG0000827	Gcaud9228	Gchil2157	Ggra2340	Gvermi12056
	OG0000828	Gcaud9217	Gchil2147	Ggra2334 Ggra8420	Gvermi12068
	OG0000829	Gcaud6839	Gchil1648	Ggra7945	Gvermi8057
	OG0000830	Gcaud6834	Gchil1643	Ggra7951	Gvermi8052
	OG0000831	Gcaud1615 Gcaud6829	Gchil1639	Ggra7956	Gvermi8048
	OG0000832	Gcaud6835	Gchil1644	Ggra4304 Ggra7950	Gvermi8053
	OG0000833	Gcaud6849	Gchil1655	Ggra7936	Gvermi8069
	OG0000834	Gcaud10000 Gcaud3208	Gchil1925	Ggra5412	Gvermi12806
	OG0000835	Gcaud2277 Gcaud3205	Gchil3949	Ggra5296	Gvermi767
	OG0000836	Gcaud8719	Gchil9529	Ggra2680	Gvermi11952
	OG0000837	Gcaud8718	Gchil9530	Ggra2681	Gvermi11953
	OG0000838	Gcaud8721	Gchil9535	Ggra2679	Gvermi11950
	OG0000839	Gcaud692 Gcaud693 Gcaud8711	Gchil9543		Gvermi11961
	OG0000840	Gcaud6075	Gchil10807 Gchil4864	Ggra4066	Gvermi3803
	OG0000841	Gcaud6059	Gchil4848	Ggra4084	Gvermi3820
	OG0000842	Gcaud6070	Gchil4859 Gchil4983	Ggra4072	Gvermi3808
	OG0000843	Gcaud6056	Gchil4844	Ggra4088	Gvermi3822
	OG0000844	Gcaud6182	Gchil2372	Ggra9345	Gvermi6217
	OG0000845	Gcaud6199	Gchil2358	Ggra9362	Gvermi6205
	OG0000846	Gcaud6193	Gchil2364	Ggra4248 Ggra9357	Gvermi6210
	OG0000847	Gcaud4590	Gchil5585	Ggra5061	Gvermi5145
	OG0000848	Gcaud4589	Gchil5584	Ggra1196 Ggra5062	Gvermi5146
	OG0000849	Gcaud4587	Gchil5582	Ggra5064	Gvermi5148 Gvermi7242
	OG0000850	Gcaud4588	Gchil5583	Ggra1135 Ggra5063	Gvermi5147
	OG0000851	Gcaud4598	Gchil7018	Ggra5053 Ggra5054	Gvermi5141
	OG0000852	Gcaud9517	Gchil4442	Ggra8779	Gvermi6910
	OG0000853	Gcaud10042 Gcaud4208	Gchil4183	Ggra7349
	OG0000854	Gcaud4207	Gchil4182	Ggra7350	Gvermi4217
	OG0000855	Gcaud4215	Gchil4213	Ggra7341	Gvermi4225
	OG0000856	Gcaud4197 Gcaud9872	Gchil4171 Gchil4172	Ggra7361
	OG0000857	Gcaud3805	Gchil8210	Ggra3916	Gvermi9617
	OG0000858	Gcaud3813	Gchil8204	Ggra3910	Gvermi9623
	OG0000859	Gcaud2948 Gcaud3794	Gchil8222	Ggra3926	Gvermi9604
	OG0000860	Gcaud5191	Gchil1806	Ggra6473	Gvermi8208
	OG0000861	Gcaud5196	Gchil1812	Ggra6478	Gvermi8202
	OG0000862	Gcaud5190	Gchil1805 Gchil6417	Ggra6472	Gvermi8209
	OG0000863	Gcaud4124	Gchil7225	Ggra10544	Gvermi6693
	OG0000864	Gcaud4133	Gchil7215	Ggra10536	Gvermi6684
	OG0000865	Gcaud4139	Gchil7209	Ggra10530	Gvermi6681
	OG0000866	Gcaud4134	Gchil7214	Ggra10535	Gvermi6683
	OG0000867	Gcaud4128	Gchil7221	Ggra10540	Gvermi6689
	OG0000868	Gcaud7001	Gchil845	Ggra1219	Gvermi12439
	OG0000869	Gcaud6995 Gcaud8156	Gchil9759	Ggra4944	Gvermi5875
	OG0000870	Gcaud7003	Gchil847	Ggra1221	Gvermi12440
	OG0000871	Gcaud5243	Gchil3648	Ggra3232	Gvermi1929
	OG0000872	Gcaud5228	Gchil3633	Ggra3215	Gvermi1935 Gvermi5655
	OG0000873	Gcaud5227	Gchil3632	Ggra3214	Gvermi1934 Gvermi7708
	OG0000874	Gcaud5238 Gcaud5239	Gchil3644 Gchil3645	Ggra3229
	OG0000875	Gcaud5231	Gchil3636	Ggra3218	Gvermi1938
	OG0000876	Gcaud5226	Gchil3631	Ggra3213	Gvermi1933
	OG0000877	Gcaud5229	Gchil3634	Ggra3216	Gvermi1936
	OG0000878	Gcaud5704	Gchil4760	Ggra4984	Gvermi3895
	OG0000879	Gcaud5701	Gchil4763	Ggra4980	Gvermi3892 Gvermi9480
	OG0000880	Gcaud5696	Gchil4767	Ggra4976	Gvermi3887
	OG0000881	Gcaud5692	Gchil4337	Ggra1362	Gvermi4432
	OG0000882	Gcaud5700	Gchil4764	Ggra3789 Ggra4979	Gvermi3891
	OG0000883	Gcaud8888	Gchil2427	Ggra9387	Gvermi6147
	OG0000884	Gcaud8887	Gchil2426	Ggra1120 Ggra9388	Gvermi6148
	OG0000885	Gcaud8884	Gchil2422	Ggra4676 Ggra9392	Gvermi6152
	OG0000886	Gcaud8875	Gchil2415	Ggra1154 Ggra9399	Gvermi6162
	OG0000887	Gcaud3186	Gchil9242	Ggra733	Gvermi11645 Gvermi11647
	OG0000888	Gcaud3192	Gchil9484	Ggra727	Gvermi11924
	OG0000889	Gcaud9686	Gchil597	Ggra5482	Gvermi3168
	OG0000890	Gcaud9699	Gchil3122	Ggra5494	Gvermi3181
	OG0000891	Gcaud3975	Gchil5526	Ggra5112	Gvermi5192
	OG0000892	Gcaud3982	Gchil1466	Ggra5118 Ggra8261	Gvermi13797
	OG0000893	Gcaud3984	Gchil5532	Ggra5119 Ggra8263	Gvermi5198
	OG0000894	Gcaud3990	Gchil5538	Ggra5125	Gvermi5204
	OG0000895	Gcaud3986	Gchil5534	Ggra5121 Ggra8265	Gvermi5200
	OG0000896	Gcaud3985	Gchil5533	Ggra5120 Ggra8264	Gvermi5199
	OG0000897	Gcaud3299	Gchil1989	Ggra10239	Gvermi12746
	OG0000898	Gcaud3291 Gcaud71	Gchil1996	Ggra10232	Gvermi12754
	OG0000899	Gcaud3302	Gchil1987	Ggra10241 Ggra10243	Gvermi12743
	OG0000900	Gcaud7373	Gchil1494	Ggra6051	Gvermi13880
	OG0000901	Gcaud3609 Gcaud7367 Gcaud871 Gcaud9114	Gchil10757
	OG0000902	Gcaud7364	Gchil1580	Ggra1262 Ggra6065	Gvermi13872
	OG0000903	Gcaud7263	Gchil9331	Ggra2510	Gvermi11797
	OG0000904	Gcaud10096 Gcaud7505	Gchil1307	Ggra4738	Gvermi9483
	OG0000905	Gcaud10117	Gchil8202	Ggra10038 Ggra3908	Gvermi9624
	OG0000906	Gcaud10100	Gchil8567	Ggra2826	Gvermi9410
	OG0000907	Gcaud10112	Gchil8196	Ggra3902	Gvermi5672 Gvermi9629
	OG0000908	Gcaud4444 Gcaud5459 Gcaud8118	Gchil2934	Ggra4351
	OG0000909	Gcaud4435	Gchil2930 Gchil8691	Ggra4355
	OG0000910	Gcaud4454	Gchil10673 Gchil2928	Ggra4357
	OG0000911	Gcaud7043	Gchil2518 Gchil4026	Ggra1501	Gvermi6075
	OG0000912	Gcaud7050	Gchil3008	Ggra10355 Ggra4385 Ggra6626
	OG0000913	Gcaud6174	Gchil7744 Gchil9702	Ggra8835	Gvermi6858
	OG0000914	Gcaud2922 Gcaud9554	Gchil4117	Ggra7409	Gvermi4158
	OG0000915	Gcaud2934	Gchil4105 Gchil4163	Ggra7425	Gvermi4147
	OG0000916	Gcaud2931	Gchil4108	Ggra7422	Gvermi4150
	OG0000917	Gcaud2929	Gchil4110	Ggra7419	Gvermi4151
	OG0000918	Gcaud5844 Gcaud9408	Gchil586	Ggra5458	Gvermi3145
	OG0000919	Gcaud5847	Gchil583	Ggra4928 Ggra5460	Gvermi3146
	OG0000920	Gcaud3773 Gcaud780	Gchil6539		Gvermi12181
	OG0000921	Gcaud3775	Gchil6251	Ggra2266	Gvermi12124
	OG0000922	Gcaud3766	Gchil6547 Gchil6550	Ggra2257	Gvermi12188
	OG0000923	Gcaud3761	Gchil10469	Ggra2244	Gvermi12194
	OG0000924	Gcaud3763	Gchil6554	Ggra2246	Gvermi12192
	OG0000925	Gcaud5627	Gchil1315	Ggra11140 Ggra8830	Gvermi9476
	OG0000926	Gcaud3399	Gchil4945	Ggra7698	Gvermi3720
	OG0000927	Gcaud3386	Gchil4959	Ggra7686	Gvermi3706
	OG0000928	Gcaud4431	Gchil6637	Ggra2182	Gvermi12266
	OG0000929	Gcaud5550	Gchil6916	Ggra3114 Ggra3115	Gvermi6499
	OG0000930	Gcaud5551	Gchil6915	Ggra3113 Ggra3116	Gvermi6500
	OG0000931	Gcaud5555	Gchil6912	Ggra3120	Gvermi6503
	OG0000932	Gcaud5543	Gchil5460 Gchil6923	Ggra3105	Gvermi6492
	OG0000933	Gcaud5546	Gchil6919	Ggra3108	Gvermi6495
	OG0000934	Gcaud6354 Gcaud7218	Gchil5351	Ggra2929	Gvermi5357
	OG0000935	Gcaud6360	Gchil5347	Ggra2935 Ggra6209	Gvermi5363
	OG0000936	Gcaud6359	Gchil5348	Ggra2934 Ggra6210	Gvermi5362
	OG0000937	Gcaud6363	Gchil5344	Ggra2938	Gvermi5366
	OG0000938	Gcaud6361	Gchil5346	Ggra2936 Ggra6208	Gvermi5364
	OG0000939	Gcaud1926	Gchil498	Ggra6829	Gvermi5715
	OG0000940	Gcaud1936	Gchil488	Ggra10741 Ggra6840	Gvermi5722
	OG0000941	Gcaud4694	Gchil6525	Ggra1044 Ggra9840	Gvermi12166
	OG0000942	Gcaud4701	Gchil6532	Ggra1344 Ggra1366	Gvermi12171
	OG0000943	Gcaud4697	Gchil6531	Ggra1045 Ggra9841	Gvermi12170
	OG0000944	Gcaud4712	Gchil6604	Ggra2204	Gvermi12292
	OG0000945	Gcaud4710	Gchil9928	Ggra2206	Gvermi12294
	OG0000946	Gcaud4490	Gchil10120	Ggra10807 Ggra5981 Ggra9252
	OG0000947	Gcaud4004	Gchil3917	Ggra5935 Ggra5936	Gvermi811
	OG0000948	Gcaud4012 Gcaud6763		Ggra5953 Ggra708	Gvermi789
	OG0000949	Gcaud2103	Gchil3388 Gchil6954		Gvermi12408 Gvermi6239
	OG0000950	Gcaud2105	Gchil3392	Ggra2037	Gvermi12406
	OG0000951	Gcaud2101	Gchil3386	Ggra6526	Gvermi12410
	OG0000952	Gcaud2104	Gchil3391	Ggra2038	Gvermi12407
	OG0000953	Gcaud5919	Gchil5459	Ggra5200	Gvermi5258
	OG0000954	Gcaud5475	Gchil4312	Ggra7229	Gvermi4336
	OG0000955	Gcaud5471	Gchil4308	Ggra7233	Gvermi4332
	OG0000956	Gcaud5465	Gchil4295	Ggra7238	Gvermi4324
	OG0000957	Gcaud3166	Gchil5409	Ggra5164	Gvermi5303 Gvermi7686
	OG0000958	Gcaud3176	Gchil5428	Ggra5175	Gvermi5286
	OG0000959	Gcaud3160	Gchil5417	Ggra5159	Gvermi5298
	OG0000960	Gcaud2142	Gchil6847	Ggra2871 Ggra9542	Gvermi6564
	OG0000961	Gcaud2145	Gchil6844	Ggra9545	Gvermi12096 Gvermi6565
	OG0000962	Gcaud1164 Gcaud2484 Gcaud3016 Gcaud3018		Ggra6249
	OG0000963	Gcaud3006	Gchil4288	Ggra7252	Gvermi12923 Gvermi4315
	OG0000964	Gcaud3013 Gcaud3014	Gchil4281	Ggra7260	Gvermi4310
	OG0000965	Gcaud3650 Gcaud9118	Gchil9165	Ggra3868	Gvermi11617
	OG0000966	Gcaud4949	Gchil1292	Ggra2479	Gvermi9511
	OG0000967	Gcaud4940	Gchil1300	Ggra3890	Gvermi9492
	OG0000968	Gcaud4073	Gchil4242	Ggra7298	Gvermi13968 Gvermi4272
	OG0000969	Gcaud4071	Gchil4244	Ggra7296	Gvermi4274
	OG0000970	Gcaud6753	Gchil1919	Ggra10177 Ggra2716	Gvermi12735
	OG0000971	Gcaud6750	Gchil10148 Gchil1922	Ggra5415	Gvermi12738
	OG0000972	Gcaud2799	Gchil4075	Ggra10010	Gvermi4122
	OG0000973	Gcaud2793	Gchil4069	Ggra10016 Ggra323	Gvermi4111
	OG0000974	Gcaud2794	Gchil4070	Ggra10015 Ggra324	Gvermi4112
	OG0000975	Gcaud5434	Gchil4503	Ggra8927	Gvermi6965
	OG0000976	Gcaud5429	Gchil4497	Ggra8932	Gvermi13512 Gvermi6960
	OG0000977	Gcaud4746	Gchil7428	Ggra8169	Gvermi9001
	OG0000978	Gcaud4759	Gchil7438	Ggra8159	Gvermi8988
	OG0000979	Gcaud4752	Gchil7435	Ggra8164	Gvermi8994
	OG0000980	Gcaud4747	Gchil7429	Ggra8168	Gvermi9000
	OG0000981	Gcaud4748	Gchil7431	Ggra8167	Gvermi7650 Gvermi8998
	OG0000982	Gcaud9992	Gchil928	Ggra9494
	OG0000983	Gcaud2167 Gcaud3458	Gchil5620	Ggra4829	Gvermi6806
	OG0000984	Gcaud3467	Gchil7090	Ggra4822 Ggra809	Gvermi6814
	OG0000985	Gcaud3464	Gchil6822	Ggra4823	Gvermi6812
	OG0000986	Gcaud6940	Gchil6246	Ggra9878	Gvermi12103
	OG0000987	Gcaud2647 Gcaud6943		Ggra2647 Ggra9867	Gvermi12110
	OG0000988	Gcaud6949 Gcaud9680		Ggra9847 Ggra9850	Gvermi12175
	OG0000989	Gcaud6941	Gchil6247	Ggra9879	Gvermi12102
	OG0000990	Gcaud3326 Gcaud7350	Gchil1412 Gchil7769	Ggra10732
	OG0000991	Gcaud3324 Gcaud3688 Gcaud7548 Gcaud7549			Gvermi11782
	OG0000992	Gcaud1016 Gcaud4257	Gchil8975	Ggra10719	Gvermi11449
	OG0000993	Gcaud3257	Gchil9378	Ggra2421	Gvermi11725
	OG0000994	Gcaud6323	Gchil6740	Ggra1305	Gvermi4474
	OG0000995	Gcaud6329	Gchil1694 Gchil6725	Ggra8105	Gvermi4487
	OG0000996	Gcaud6335	Gchil6724	Ggra8111	Gvermi4489
	OG0000997	Gcaud4398 Gcaud5388 Gcaud6646 Gcaud8076		Ggra9492
	OG0000998	Gcaud5378		Ggra8073 Ggra8076 Ggra9321	Gvermi7677
	OG0000999	Gcaud3080	Gchil5796	Ggra4679 Ggra4922	Gvermi5851
	OG0001000	Gcaud3078	Gchil5794	Ggra4920	Gvermi5850
	OG0001001	Gcaud3082	Gchil5798	Ggra4682 Ggra4924	Gvermi5853
	OG0001002	Gcaud2549	Gchil5564	Ggra2337 Ggra5083	Gvermi5167
	OG0001004	Gcaud5967	Gchil8687	Ggra3349	Gvermi9319
	OG0001005	Gcaud5966	Gchil8688	Ggra3348 Ggra4223	Gvermi9318
	OG0001006	Gcaud5959	Gchil8697	Ggra3341	Gvermi9310
	OG0001007	Gcaud5965	Gchil8689	Ggra3347 Ggra4222	Gvermi9317
	OG0001008	Gcaud5964	Gchil8690	Ggra3346 Ggra4221	Gvermi9316
	OG0001009	Gcaud2867 Gcaud9328	Gchil9124	Ggra3829	Gvermi11579
	OG0001010	Gcaud9818	Gchil3215	Ggra5421 Ggra5683	Gvermi3345
	OG0001011	Gcaud9825	Gchil3222	Ggra5677	Gvermi3337
	OG0001012	Gcaud9831	Gchil3188	Ggra5671	Gvermi3332
	OG0001013	Gcaud9820	Gchil3217	Ggra5681	Gvermi3343
	OG0001014	Gcaud9823	Gchil3220	Ggra5679 Ggra8112	Gvermi3340
	OG0001015	Gcaud4847	Gchil4726	Ggra155 Ggra705	Gvermi3918
	OG0001016	Gcaud4837	Gchil4747	Ggra4996	Gvermi3908
	OG0001017	Gcaud3967 Gcaud4839	Gchil4750	Ggra4995	Gvermi3905
	OG0001018	Gcaud4845	Gchil4728	Ggra156 Ggra4187	Gvermi3909
	OG0001019	Gcaud8359	Gchil5364	Ggra2916	Gvermi5344
	OG0001020	Gcaud4644	Gchil2592	Ggra1137 Ggra1432	Gvermi6011
	OG0001021	Gcaud4652	Gchil2599	Ggra1199 Ggra1426	Gvermi6003
	OG0001022	Gcaud7974	Gchil3626	Ggra3207	Gvermi1919
	OG0001023	Gcaud3924	Gchil10636	Ggra1674
	OG0001024	Gcaud3615	Gchil2024	Ggra3548	Gvermi12830
	OG0001025	Gcaud3625	Gchil6297	Ggra3554	Gvermi12834
	OG0001026	Gcaud4569		Ggra4602 Ggra7598	Gvermi3431
	OG0001027	Gcaud1549 Gcaud4736 Gcaud9899	Gchil2410		Gvermi6165
	OG0001028	Gcaud6927 Gcaud6928	Gchil2975	Ggra4477
	OG0001029	Gcaud6937	Gchil2260 Gchil2261 Gchil2969	Ggra4487
	OG0001030	Gcaud3680	Gchil1814 Gchil2448	Ggra4206	Gvermi6134
	OG0001031	Gcaud3685	Gchil2452	Ggra1595 Ggra4201	Gvermi6130
	OG0001032	Gcaud3683	Gchil2450 Gchil4332	Ggra4205	Gvermi6132
	OG0001033	Gcaud1126	Gchil1465 Gchil2913 Gchil7758	Ggra4495
	OG0001034	Gcaud5144	Gchil5021	Ggra10426 Ggra10459	Gvermi3647
	OG0001035	Gcaud5148	Gchil5053	Ggra10382	Gvermi3620
	OG0001036	Gcaud5146	Gchil5055	Ggra10384	Gvermi3617
	OG0001037	Gcaud4802	Gchil5660	Ggra5343 Ggra5344 Ggra8644
	OG0001038	Gcaud2635	Gchil9233	Ggra2646 Ggra6216	Gvermi11655
	OG0001039	Gcaud2626	Gchil9224	Ggra2636	Gvermi11664
	OG0001040	Gcaud4794	Gchil8314	Ggra4047	Gvermi9698
	OG0001041	Gcaud4796	Gchil2909 Gchil8316	Ggra4049	Gvermi9696
	OG0001042	Gcaud10184 Gcaud6632	Gchil4218	Ggra454 Ggra7739
	OG0001043	Gcaud6635 Gcaud7846	Gchil5338	Ggra2946	Gvermi5372
	OG0001044	Gcaud7817	Gchil4484	Ggra8951	Gvermi6947
	OG0001045	Gcaud7807	Gchil4475	Ggra8960	Gvermi6938
	OG0001046	Gcaud5366	Gchil5736 Gchil5742	Ggra9058 Ggra9079
	OG0001048	Gcaud5497	Gchil1058 Gchil2746	Ggra866 Ggra9319
	OG0001049	Gcaud2293 Gcaud2294 Gcaud5166 Gcaud9074	Gchil1416
	OG0001050	Gcaud2996	Gchil8995	Ggra3685	Gvermi11464
	OG0001051	Gcaud2992	Gchil8999	Ggra3713	Gvermi11468
	OG0001052	Gcaud2993	Gchil8998	Ggra3688	Gvermi11467
	OG0001053	Gcaud6770 Gcaud7775	Gchil4607	Ggra8999	Gvermi7052
	OG0001054	Gcaud5261	Gchil7568	Ggra7150	Gvermi8832
	OG0001055	Gcaud5258	Gchil7571	Ggra7147	Gvermi8835
	OG0001056	Gcaud7591	Gchil2591 Gchil4574	Ggra8896	Gvermi6988
	OG0001057	Gcaud5104 Gcaud5351 Gcaud7594		Ggra6702
	OG0001058	Gcaud7761	Gchil3680	Ggra1972	Gvermi1960
	OG0001059	Gcaud6568	Gchil9065	Ggra2393	Gvermi11530
	OG0001060	Gcaud6571	Gchil9054	Ggra3740	Gvermi11518
	OG0001061	Gcaud2062 Gcaud2063 Gcaud2982 Gcaud5095 Gcaud8511
	OG0001063	Gcaud1493 Gcaud4230	Gchil4908	Ggra7732	Gvermi3756
	OG0001064	Gcaud4237	Gchil4880 Gchil6731	Ggra7762	Gvermi3764
	OG0001065	Gcaud3542	Gchil10090	Ggra9202
	OG0001066	Gcaud3539	Gchil10087	Ggra9199
	OG0001067	Gcaud7640	Gchil7267	Ggra4848	Gvermi6789
	OG0001068	Gcaud9777	Gchil5718	Ggra9090	Gvermi6366
	OG0001069	Gcaud9773	Gchil5735 Gchil5743	Ggra9086	Gvermi6370
	OG0001070	Gcaud1502 Gcaud5768 Gcaud683		Ggra10059 Ggra4659
	OG0001071	Gcaud9577	Gchil9107	Ggra3811	Gvermi11563
	OG0001072	Gcaud10056 Gcaud8427		Ggra3802 Ggra898 Ggra9299
	OG0001073	Gcaud3022 Gcaud5903	Gchil1777	Ggra7005	Gvermi8178
	OG0001074	Gcaud3025	Gchil1774	Ggra7002 Ggra7012	Gvermi8174
	OG0001075	Gcaud466 Gcaud5209 Gcaud5210 Gcaud5213 Gcaud68
	OG0001076	Gcaud5207	Gchil931	Ggra4537	Gvermi12493 Gvermi5502
	OG0001077	Gcaud10155	Gchil1966	Ggra10253 Ggra406	Gvermi12769
	OG0001078	Gcaud10161	Gchil10790 Gchil1880	Ggra10260	Gvermi12699
	OG0001079	Gcaud41 Gcaud4965	Gchil471	Ggra6862	Gvermi5758
	OG0001080	Gcaud8832	Gchil7042 Gchil7043	Ggra5020	Gvermi5116
	OG0001081	Gcaud10165 Gcaud52	Gchil7135	Ggra9573	Gvermi6616
	OG0001082	Gcaud5056	Gchil881	Ggra6543 Ggra6544	Gvermi12473
	OG0001083	Gcaud7158	Gchil5905	Ggra10878	Gvermi5915
	OG0001084	Gcaud9416	Gchil9510	Ggra2377	Gvermi11890
	OG0001085	Gcaud9412	Gchil9083	Ggra2380	Gvermi11540
	OG0001086	Gcaud294	Gchil9101	Ggra3796 Ggra9898	Gvermi11555
	OG0001087	Gcaud7655	Gchil1945	Ggra10282	Gvermi12788
	OG0001088	Gcaud3906 Gcaud7660	Gchil1952	Ggra10275	Gvermi12782
	OG0001089	Gcaud7666	Gchil1957	Ggra10266	Gvermi12777 Gvermi7077
	OG0001090	Gcaud3971 Gcaud4185 Gcaud4557 Gcaud7204 Gcaud8459
	OG0001091	Gcaud8462	Gchil7068	Ggra1104 Ggra8743	Gvermi5095
	OG0001092	Gcaud6554	Gchil4067	Ggra10018	Gvermi4109
	OG0001093	Gcaud6553	Gchil567 Gchil574	Ggra5467	Gvermi3154
	OG0001094	Gcaud6098	Gchil5728	Ggra3794 Ggra9099	Gvermi6358
	OG0001095	Gcaud2530	Gchil2463	Ggra1567	Gvermi6112 Gvermi6331
	OG0001096	Gcaud1166	Gchil454	Ggra6898	Gvermi5737
	OG0001097	Gcaud1172	Gchil449	Ggra119 Ggra6894	Gvermi5743
	OG0001098	Gcaud3823 Gcaud4679 Gcaud7620	Gchil887	Ggra9667
	OG0001099	Gcaud4678	Gchil877 Gchil885	Ggra2086	Gvermi12457
	OG0001100	Gcaud2424	Gchil7396	Ggra8199	Gvermi9038
	OG0001101	Gcaud2414	Gchil7410	Ggra8189	Gvermi9046
	OG0001102	Gcaud2423	Gchil7401	Ggra8198	Gvermi9039
	OG0001103	Gcaud2568	Gchil8558	Ggra2817	Gvermi11176 Gvermi9419
	OG0001104	Gcaud2563	Gchil8554	Ggra2813	Gvermi9424
	OG0001105	Gcaud9423	Gchil7317	Ggra7757 Ggra9518
	OG0001106	Gcaud9429 Gcaud9430	Gchil7328	Ggra9509	Gvermi9061
	OG0001107	Gcaud9427	Gchil7321	Ggra9514	Gvermi9057
	OG0001108	Gcaud9426	Gchil7320	Ggra9515	Gvermi4543 Gvermi9056
	OG0001109	Gcaud9918	Gchil4328	Ggra1353	Gvermi4442
	OG0001110	Gcaud3099	Gchil6900	Ggra3129 Ggra8825	Gvermi6511
	OG0001111	Gcaud6919	Gchil4874	Ggra7790	Gvermi3791
	OG0001112	Gcaud8242	Gchil8138	Ggra4606 Ggra4876	Gvermi9537
	OG0001113	Gcaud5820	Gchil7611	Ggra9888	Gvermi5505 Gvermi8813
	OG0001114	Gcaud5814	Gchil4742 Gchil7605	Ggra9894	Gvermi8819
	OG0001115	Gcaud6821	Gchil8120	Ggra4623	Gvermi9521
	OG0001116	Gcaud9090	Gchil6874	Ggra3157	Gvermi6537
	OG0001117	Gcaud7920	Gchil3661	Ggra1958 Ggra7209	Gvermi1955
	OG0001118	Gcaud7923	Gchil3657 Gchil9932	Ggra3245	Gvermi1952
	OG0001119	Gcaud6455	Gchil8958	Ggra3648	Gvermi11434
	OG0001120	Gcaud6453	Gchil8959	Ggra3649 Ggra711	Gvermi11435
	OG0001121	Gcaud9484	Gchil3419 Gchil8669	Ggra3367	Gvermi9338
	OG0001122	Gcaud9480	Gchil1340 Gchil8673	Ggra3363	Gvermi9334
	OG0001123	Gcaud6162	Gchil3251	Ggra7539 Ggra8121	Gvermi3375
	OG0001124	Gcaud8184	Gchil585 Gchil6356	Ggra3508	Gvermi12891
	OG0001125	Gcaud7910	Gchil2872	Ggra7976	Gvermi8032
	OG0001126	Gcaud7909	Gchil2873	Ggra7975	Gvermi8033
	OG0001127	Gcaud3054	Gchil8920	Ggra1195 Ggra3626	Gvermi11402
	OG0001128	Gcaud3032	Gchil3952	Ggra5299	Gvermi7243 Gvermi770
	OG0001129	Gcaud8618	Gchil7199	Ggra9637	Gvermi6671
	OG0001130	Gcaud1524		Ggra8187	Gvermi9048
	OG0001131	Gcaud1521	Gchil3584	Ggra946	Gvermi1897 Gvermi5559
	OG0001132	Gcaud5273	Gchil1666	Ggra7930	Gvermi8078
	OG0001133	Gcaud5278	Gchil1671	Ggra7919	Gvermi8083
	OG0001134	Gcaud1782	Gchil4427	Ggra8791	Gvermi6898
	OG0001135	Gcaud3961 Gcaud7269	Gchil4101	Ggra7431	Gvermi4144
	OG0001136	Gcaud8326	Gchil9461	Ggra3757	Gvermi11896 Gvermi6237
	OG0001137	Gcaud4998 Gcaud8791	Gchil2860	Ggra7989	Gvermi8015
	OG0001138	Gcaud1079 Gcaud8790 Gcaud9880	Gchil10733	Ggra8497
	OG0001139	Gcaud7865	Gchil10149 Gchil9419	Ggra2564	Gvermi11854
	OG0001140	Gcaud4559	Gchil4630	Ggra10114 Ggra9010	Gvermi7063
	OG0001141	Gcaud6129	Gchil3901	Ggra5918	Gvermi826
	OG0001142	Gcaud6125	Gchil3905	Ggra5922	Gvermi822
	OG0001143	Gcaud1624 Gcaud4817		Ggra2784 Ggra6528 Ggra7250
	OG0001144	Gcaud5454	Gchil4988	Ggra10463 Ggra6162	Gvermi3680
	OG0001145	Gcaud5453	Gchil4987	Ggra10464 Ggra6161	Gvermi3681
	OG0001146	Gcaud10048 Gcaud1675	Gchil7695 Gchil7697	Ggra178
	OG0001147	Gcaud10047	Gchil1489	Ggra6590 Ggra853 Ggra858
	OG0001148	Gcaud5306	Gchil9047	Ggra3732	Gvermi11511
	OG0001149	Gcaud5301	Gchil9052	Ggra3737	Gvermi11516
	OG0001150	Gcaud3318 Gcaud4624	Gchil2097	Ggra8060	Gvermi4095
	OG0001151	Gcaud1635 Gcaud3314	Gchil2793	Ggra7472	Gvermi7965
	OG0001152	Gcaud7080	Gchil2276 Gchil9033	Ggra4898 Ggra6916
	OG0001153	Gcaud5534	Gchil9356	Ggra2533	Gvermi11772
	OG0001154	Gcaud5528	Gchil9261	Ggra2539	Gvermi11766
	OG0001155	Gcaud2065 Gcaud2068 Gcaud701			Gvermi7624 Gvermi9149
	OG0001156	Gcaud9246	Gchil5119	Ggra8527	Gvermi3564
	OG0001157	Gcaud5652 Gcaud9240	Gchil5081	Ggra8533	Gvermi3577
	OG0001158	Gcaud9564	Gchil7338	Ggra8226	Gvermi9011
	OG0001159	Gcaud9558	Gchil7366 Gchil7367	Ggra8230 Ggra8231
	OG0001160	Gcaud9565	Gchil7339	Ggra5555 Ggra8225	Gvermi9088
	OG0001161	Gcaud2753 Gcaud5175		Ggra3392 Ggra701	Gvermi3652
	OG0001162	Gcaud5605	Gchil5092	Ggra8541	Gvermi3587
	OG0001163	Gcaud5603	Gchil5094	Ggra8544	Gvermi3589
	OG0001164	Gcaud5607	Gchil5091	Ggra8540	Gvermi3586 Gvermi4093
	OG0001165	Gcaud4391	Gchil1507	Ggra4280 Ggra6033	Gvermi13890
	OG0001166	Gcaud524 Gcaud7617		Ggra11114 Ggra2084 Ggra7636
	OG0001167	Gcaud4358	Gchil6687	Ggra7185	Gvermi4372
	OG0001168	Gcaud4355	Gchil1906	Ggra10195	Gvermi12718
	OG0001169	Gcaud9933	Gchil3377	Ggra2023 Ggra8095	Gvermi12419
	OG0001170	Gcaud5741	Gchil5099 Gchil7322	Ggra9809	Gvermi3573
	OG0001171	Gcaud5742	Gchil5098	Ggra9808	Gvermi3574
	OG0001172	Gcaud8382	Gchil2229	Ggra2752	Gvermi12036
	OG0001173	Gcaud2721	Gchil9439	Ggra2412	Gvermi11870
	OG0001174	Gcaud2722	Gchil9440	Ggra2411	Gvermi11871
	OG0001175	Gcaud2719	Gchil9437	Ggra2414 Ggra8305	Gvermi11868
	OG0001176	Gcaud240 Gcaud4997	Gchil2861	Ggra7990	Gvermi8014
	OG0001177	Gcaud9199	Gchil2616 Gchil2617	Ggra6304	Gvermi5986
	OG0001178	Gcaud9198	Gchil2614	Ggra1413 Ggra6307	Gvermi5987
	OG0001179	Gcaud8675	Gchil3894	Ggra5842 Ggra852	Gvermi829
	OG0001180	Gcaud4508	Gchil6512	Ggra9986	Gvermi12154
	OG0001181	Gcaud4516	Gchil6489 Gchil6490	Ggra9992	Gvermi12147
	OG0001182	Gcaud1480 Gcaud5070	Gchil2888	Ggra4517
	OG0001183	Gcaud1854 Gcaud5686 Gcaud5687	Gchil10687	Ggra8385
	OG0001185	Gcaud2576	Gchil1741	Ggra7846	Gvermi8145
	OG0001186	Gcaud9657	Gchil3730	Ggra6424 Ggra6426	Gvermi1998
	OG0001187	Gcaud914	Gchil3276	Ggra5693 Ggra5694	Gvermi3354
	OG0001188	Gcaud912	Gchil3274	Ggra10695 Ggra5696	Gvermi3356
	OG0001189	Gcaud9635	Gchil6568	Ggra2229	Gvermi12210
	OG0001190	Gcaud5488	Gchil4893	Ggra7775	Gvermi3776
	OG0001191	Gcaud5486	Gchil4847 Gchil4890	Ggra7772	Gvermi3774
	OG0001192	Gcaud3498	Gchil10701	Ggra8289 Ggra8290 Ggra8438
	OG0001193	Gcaud3493	Gchil8067 Gchil8068 Gchil8075	Ggra8443
	OG0001194	Gcaud4189 Gcaud9005	Gchil7772	Ggra6622	Gvermi12514
	OG0001195	Gcaud5946 Gcaud5947		Ggra3570 Ggra460 Ggra5547
	OG0001196	Gcaud3854	Gchil1797	Ggra6465	Gvermi8219
	OG0001197	Gcaud3849	Gchil1802	Ggra6468	Gvermi8212
	OG0001198	Gcaud7012	Gchil2832	Ggra5779 Ggra7512	Gvermi7995
	OG0001199	Gcaud43	Gchil3578	Ggra1866	Gvermi5563
	OG0001200	Gcaud992	Gchil2431	Ggra6488 Ggra9771	Gvermi13987
	OG0001201	Gcaud989	Gchil7078	Ggra1113	Gvermi5084 Gvermi5417
	OG0001202	Gcaud7886	Gchil836	Ggra2034	Gvermi12434
	OG0001203	Gcaud7880	Gchil828	Ggra1059	Gvermi12425
	OG0001204	Gcaud7879	Gchil827	Ggra1060	Gvermi12424
	OG0001205	Gcaud9271	Gchil9572	Ggra2315	Gvermi12087
	OG0001206	Gcaud7205	Gchil4633	Ggra9013	Gvermi7064 Gvermi7065
	OG0001207	Gcaud4610	Gchil3812 Gchil6586	Ggra2148	Gvermi12229
	OG0001208	Gcaud10070	Gchil6778 Gchil6779	Ggra9947	Gvermi4497
	OG0001209	Gcaud10059 Gcaud10060	Gchil6796	Ggra9928	Gvermi4518
	OG0001210	Gcaud1266 Gcaud838	Gchil4539	Ggra8866	Gvermi7021
	OG0001211	Gcaud9643	Gchil8296	Ggra4025	Gvermi9685
	OG0001212	Gcaud8664	Gchil2882 Gchil6729	Ggra7963	Gvermi8042
	OG0001213	Gcaud7649 Gcaud8661	Gchil8980	Ggra3671	Gvermi11452
	OG0001214	Gcaud1378	Gchil1534	Ggra5824	Gvermi13828
	OG0001215	Gcaud1383	Gchil1529	Ggra5812	Gvermi13809
	OG0001216	Gcaud7678	Gchil3337	Ggra6572	Gvermi12369 Gvermi4671
	OG0001217	Gcaud7679	Gchil3260	Ggra5712 Ggra6571	Gvermi3366
	OG0001218	Gcaud3312 Gcaud586	Gchil4133	Ggra7396	Gvermi4172
	OG0001219	Gcaud3306	Gchil10791 Gchil4124		Gvermi4164
	OG0001220	Gcaud3308	Gchil4127	Ggra7402	Gvermi12516 Gvermi4166
	OG0001221	Gcaud3309	Gchil4130	Ggra7393 Ggra7399	Gvermi4169
	OG0001222		Gchil4099	Ggra10036 Ggra8317	Gvermi4142
	OG0001223	Gcaud7274	Gchil4096	Ggra10032 Ggra8313	Gvermi4139
	OG0001224	Gcaud10212 Gcaud8007	Gchil2394		Gvermi6176
	OG0001225	Gcaud10077	Gchil2482	Ggra1553	Gvermi6123
	OG0001226	Gcaud7452	Gchil7345	Ggra9489	Gvermi9082
	OG0001227	Gcaud7446	Gchil7333	Ggra9498	Gvermi9069
	OG0001228	Gcaud9170	Gchil7051	Ggra5013	Gvermi5105
	OG0001229	Gcaud7694	Gchil6341	Ggra3529	Gvermi12880
	OG0001230	Gcaud7629	Gchil6418 Gchil9546	Ggra2694	Gvermi11964
	OG0001231	Gcaud2024	Gchil5692	Ggra6958 Ggra8574	Gvermi6437
	OG0001232	Gcaud2025	Gchil5693	Ggra6957 Ggra8575	Gvermi6436
	OG0001233	Gcaud6142	Gchil5517	Ggra5131	Gvermi5211
	OG0001234	Gcaud4852 Gcaud6135	Gchil5505	Ggra5138	Gvermi5223
	OG0001235	Gcaud9747	Gchil1568	Ggra6077	Gvermi11458 Gvermi13858
	OG0001236	Gcaud9743	Gchil1572	Ggra6073	Gvermi13862
	OG0001237	Gcaud633 Gcaud9961	Gchil3533	Ggra6669	Gvermi5569
	OG0001238	Gcaud2665	Gchil4258	Ggra7283	Gvermi4286
	OG0001239	Gcaud9385	Gchil3557	Ggra875	Gvermi5703
	OG0001240	Gcaud7596 Gcaud808	Gchil3572	Ggra921	Gvermi5537
	OG0001241	Gcaud1463	Gchil10009	Ggra5420	Gvermi1921 Gvermi6174
	OG0001242	Gcaud7292	Gchil1768 Gchil8323	Ggra7829	Gvermi8167
	OG0001243	Gcaud7092 Gcaud8288	Gchil5297	Ggra2961	Gvermi5406
	OG0001244	Gcaud9868	Gchil5369	Ggra2907	Gvermi5340
	OG0001245	Gcaud9866	Gchil5376	Ggra2905	Gvermi5337
	OG0001246	Gcaud1568 Gcaud902	Gchil9171	Ggra9313	Gvermi11620
	OG0001247	Gcaud9283	Gchil8309	Ggra4037 Ggra4041	Gvermi9703
	OG0001248	Gcaud5615	Gchil2392	Ggra1139	Gvermi6178 Gvermi6179
	OG0001249	Gcaud4549	Gchil9501	Ggra2365	Gvermi11906 Gvermi9715
	OG0001250	Gcaud3864	Gchil5547	Ggra5099	Gvermi5180
	OG0001251	Gcaud8412 Gcaud8916	Gchil27 Gchil7687	Ggra1091
	OG0001252	Gcaud923	Gchil6521	Ggra9977	Gvermi12161
	OG0001253	Gcaud6738	Gchil3565	Ggra883	Gvermi5697
	OG0001254	Gcaud5622	Gchil1133	Ggra421	Gvermi13682 Gvermi3547
	OG0001255	Gcaud2989	Gchil7359 Gchil8675	Ggra8246	Gvermi9072
	OG0001256	Gcaud2990	Gchil7360	Ggra8245	Gvermi9071
	OG0001257	Gcaud7844	Gchil5268	Ggra3042 Ggra8297	Gvermi5444
	OG0001258	Gcaud9801	Gchil9771	Ggra744	Gvermi5885
	OG0001259	Gcaud6050 Gcaud7198		Ggra3150 Ggra3403 Ggra9264
	OG0001260	Gcaud7196	Gchil1618	Ggra6149	Gvermi13940
	OG0001261	Gcaud8162 Gcaud9611	Gchil3417	Ggra6596	Gvermi12392
	OG0001262	Gcaud9616	Gchil3352	Ggra6586	Gvermi12397
	OG0001263	Gcaud738	Gchil546	Ggra5439	Gvermi3128
	OG0001264	Gcaud4878	Gchil5397	Ggra5234	Gvermi5320
	OG0001265	Gcaud4877	Gchil5398	Ggra5235	Gvermi5321
	OG0001266	Gcaud4872	Gchil5386	Ggra11036	Gvermi5326
	OG0001267	Gcaud4874		Ggra11038	Gvermi5324
	OG0001268	Gcaud1414 Gcaud1415	Gchil9936	Ggra2223	Gvermi12308
	OG0001269	Gcaud1426	Gchil5631	Ggra10628	Gvermi6750
	OG0001270	Gcaud1425	Gchil5630	Ggra10627 Ggra10629	Gvermi6749
	OG0001271	Gcaud7992	Gchil7580	Ggra7136	Gvermi8846
	OG0001272	Gcaud7991	Gchil7581	Ggra7135	Gvermi8847 Gvermi8848
	OG0001273	Gcaud1689	Gchil7180 Gchil7736	Ggra9621	Gvermi6657
	OG0001274	Gcaud2366 Gcaud8508	Gchil4637	Ggra9017	Gvermi7069
	OG0001275	Gcaud8507	Gchil4385	Ggra10414	Gvermi10112 Gvermi3635
	OG0001276	Gcaud8819	Gchil5079	Ggra8548	Gvermi3592
	OG0001277	Gcaud6509	Gchil4840	Ggra4093	Gvermi3828
	OG0001278	Gcaud6513	Gchil1414 Gchil4836	Ggra8113	Gvermi3831
	OG0001279	Gcaud6512	Gchil4837	Ggra4096 Ggra6309 Ggra786
	OG0001280	Gcaud6511	Gchil4838	Ggra4095	Gvermi3830
	OG0001281	Gcaud6514	Gchil4835	Ggra1131 Ggra4097
	OG0001282	Gcaud6487	Gchil9120	Ggra3823	Gvermi11576
	OG0001283	Gcaud7782 Gcaud9279		Ggra1588 Ggra3278 Ggra9606
	OG0001284	Gcaud9875	Gchil9269	Ggra2586	Gvermi11711
	OG0001285	Gcaud9874	Gchil9270	Ggra2587 Ggra8529	Gvermi11710
	OG0001286	Gcaud4528 Gcaud689	Gchil3888	Ggra5848	Gvermi835
	OG0001287	Gcaud4248	Gchil3859	Ggra5855 Ggra8826	Gvermi843
	OG0001288	Gcaud7304	Gchil7559 Gchil7560	Ggra7118	Gvermi8864
	OG0001289	Gcaud1066	Gchil870	Ggra10358 Ggra6535	Gvermi12464
	OG0001290	Gcaud3613	Gchil5738 Gchil5740	Ggra9084	Gvermi6374
	OG0001291	Gcaud9677	Gchil8856	Ggra9858	Gvermi12118
	OG0001292	Gcaud9681	Gchil3452 Gchil537	Ggra9885	Gvermi12122
	OG0001293	Gcaud8905	Gchil6562	Ggra2236	Gvermi12202
	OG0001294	Gcaud8904	Gchil6563	Ggra2235	Gvermi12203
	OG0001295	Gcaud8908	Gchil6560	Ggra2239	Gvermi12199
	OG0001296	Gcaud1057	Gchil9252	Ggra2548 Ggra6203	Gvermi11758
	OG0001297	Gcaud4481 Gcaud7685	Gchil9103	Ggra815	Gvermi11558
	OG0001298	Gcaud4480 Gcaud7684	Gchil9104	Ggra814	Gvermi11559
	OG0001299	Gcaud9715	Gchil1608	Ggra6137	Gvermi13928
	OG0001300	Gcaud7184	Gchil9493	Ggra2356	Gvermi11916
	OG0001301	Gcaud6652	Gchil3460 Gchil8662	Ggra6746	Gvermi5676
	OG0001302	Gcaud9535	Gchil3776 Gchil3781	Ggra11080	Gvermi935
	OG0001303	Gcaud9534	Gchil3775 Gchil3782	Ggra11081	Gvermi934
	OG0001304	Gcaud4769	Gchil4031	Ggra1153 Ggra3415	Gvermi4087
	OG0001305	Gcaud4765 Gcaud583	Gchil4029	Ggra3418	Gvermi4090
	OG0001306	Gcaud4364	Gchil7823	Ggra10118 Ggra8318	Gvermi3473
	OG0001307	Gcaud8120 Gcaud8745	Gchil8599	Ggra2842	Gvermi9400
	OG0001308	Gcaud8124	Gchil1136	Ggra2836	Gvermi3533
	OG0001309	Gcaud8122	Gchil8597	Ggra2838 Ggra2840	Gvermi9403
	OG0001311	Gcaud1141 Gcaud2059	Gchil461	Ggra6882	Gvermi5747
	OG0001312	Gcaud8305	Gchil4646	Ggra8580 Ggra8633 Ggra9704
	OG0001313	Gcaud4622 Gcaud9842	Gchil4554	Ggra8882	Gvermi7008
	OG0001314	Gcaud7086	Gchil1474	Ggra5797	Gvermi13801
	OG0001315	Gcaud1759	Gchil853	Ggra2079	Gvermi12448
	OG0001316	Gcaud1757	Gchil855	Ggra2077 Ggra5278	Gvermi12447
	OG0001317	Gcaud1959	Gchil4467	Ggra10470 Ggra8968	Gvermi6923
	OG0001318	Gcaud1901 Gcaud1902	Gchil1477	Ggra4491 Ggra8635
	OG0001319	Gcaud4027	Gchil9480	Ggra2652	Gvermi11929
	OG0001320	Gcaud1952 Gcaud280	Gchil8945 Gchil8951
	OG0001321	Gcaud2239 Gcaud4338	Gchil4054	Ggra3420	Gvermi4092
	OG0001322	Gcaud6318 Gcaud6653	Gchil6773	Ggra1337	Gvermi4448
	OG0001323	Gcaud5518 Gcaud6654	Gchil6774	Ggra1345	Gvermi4447
	OG0001324	Gcaud2731 Gcaud358 Gcaud491 Gcaud9532		Ggra8124
	OG0001325	Gcaud5513	Gchil913 Gchil914	Ggra9830	Gvermi12497
	OG0001326	Gcaud5512	Gchil861	Ggra9833	Gvermi11187 Gvermi12499
	OG0001327	Gcaud2312	Gchil4393	Ggra8801	Gvermi6888
	OG0001328	Gcaud3717	Gchil3326	Ggra6562 Ggra998	Gvermi12358
	OG0001329	Gcaud3720	Gchil3329	Ggra6565	Gvermi12361 Gvermi12362
	OG0001330	Gcaud1684	Gchil1141	Ggra410	Gvermi13672 Gvermi3525
	OG0001331	Gcaud5004	Gchil2847	Ggra7984	Gvermi8021
	OG0001332	Gcaud1666	Gchil3282	Ggra2127	Gvermi12314
	OG0001333	Gcaud8636	Gchil606	Ggra5501 Ggra5502	Gvermi3187
	OG0001334	Gcaud1641 Gcaud2080	Gchil7476	Ggra7030	Gvermi8949
	OG0001335	Gcaud1610 Gcaud6232		Ggra1791 Ggra1793 Ggra700
	OG0001336	Gcaud1611	Gchil10528 Gchil1525	Ggra5819	Gvermi13814
	OG0001337	Gcaud7510	Gchil7467	Ggra7021	Gvermi8957
	OG0001338	Gcaud1028	Gchil3268	Ggra5702	Gvermi3362
	OG0001339	Gcaud8531	Gchil5441	Ggra5183	Gvermi5275
	OG0001340	Gcaud1587 Gcaud4616	Gchil10994	Ggra8285	Gvermi13980
	OG0001341	Gcaud2073	Gchil9334	Ggra2513	Gvermi11791
	OG0001342	Gcaud2069	Gchil9338	Ggra2516 Ggra9763	Gvermi11787
	OG0001343	Gcaud3599	Gchil894	Ggra3764	Gvermi12503 Gvermi12504
	OG0001344	Gcaud8859	Gchil3758	Ggra1089 Ggra4277	Gvermi940
	OG0001345	Gcaud8260	Gchil5309	Ggra2978	Gvermi5426
	OG0001346	Gcaud1909	Gchil5065	Ggra10386	Gvermi3601 Gvermi3610
	OG0001347	Gcaud1913	Gchil5073	Ggra10399 Ggra8829	Gvermi3598
	OG0001348	Gcaud1912	Gchil358 Gchil5072	Ggra10397	Gvermi3599
	OG0001349	Gcaud1907 Gcaud4861	Gchil5068	Ggra10394	Gvermi3605
	OG0001350	Gcaud5941	Gchil4659	Ggra9034 Ggra9697	Gvermi7096
	OG0001351	Gcaud5940	Gchil4660	Ggra9035	Gvermi7097
	OG0001352	Gcaud5939	Gchil4661	Ggra9036	Gvermi1312 Gvermi7098
	OG0001353	Gcaud2460	Gchil6959	Ggra6462 Ggra6463	Gvermi6192
	OG0001354	Gcaud2462 Gcaud4717 Gcaud7895		Ggra9302
	OG0001355	Gcaud5446	Gchil6309	Ggra841	Gvermi12848
	OG0001356	Gcaud5448	Gchil6311	Ggra843	Gvermi12850
	OG0001357	Gcaud1104	Gchil443	Ggra9306	Gvermi13875 Gvermi5760
	OG0001358	Gcaud4662	Gchil1697	Ggra7893	Gvermi8103
	OG0001359	Gcaud3486 Gcaud7652	Gchil9580	Ggra2326	Gvermi12076
	OG0001360	Gcaud2610 Gcaud4860	Gchil5679	Ggra5325	Gvermi6452
	OG0001361	Gcaud1484	Gchil8500	Ggra5988	Gvermi5691 Gvermi960
	OG0001362	Gcaud740	Gchil5556	Ggra5092	Gvermi5176 Gvermi5177
	OG0001363	Gcaud7714 Gcaud7768		Ggra10729 Ggra10908 Ggra9118
	OG0001364	Gcaud10005	Gchil6711	Ggra7208	Gvermi4350
	OG0001365	Gcaud9330	Gchil9126	Ggra3832	Gvermi11581
	OG0001366	Gcaud1727	Gchil1958	Ggra10264 Ggra5434	Gvermi12776
	OG0001367	Gcaud1726	Gchil1959	Ggra10263 Ggra5435	Gvermi12775
	OG0001368	Gcaud9488	Gchil7384	Ggra8212	Gvermi9025
	OG0001369	Gcaud4383	Gchil5793	Ggra8074 Ggra8077	Gvermi5849
	OG0001370	Gcaud4382	Gchil3542 Gchil3543 Gchil5439 Gchil5494
	OG0001371	Gcaud1445	Gchil3469	Ggra6735	Gvermi5686
	OG0001372	Gcaud3753	Gchil3867	Ggra5863	Gvermi850
	OG0001375	Gcaud315 Gcaud3846 Gcaud9156		Ggra4298 Ggra9660
	OG0001376	Gcaud3847 Gcaud3848 Gcaud7740		Ggra550 Ggra559
	OG0001377	Gcaud590 Gcaud7686 Gcaud7687		Ggra3633 Ggra3637
	OG0001378	Gcaud9185	Gchil5673	Ggra10756 Ggra5328	Gvermi6456
	OG0001379	Gcaud9182	Gchil5668 Gchil5678	Ggra5326	Gvermi6453
	OG0001380	Gcaud3904	Gchil600 Gchil7260	Ggra4854	Gvermi6780
	OG0001381	Gcaud3903	Gchil601 Gchil7259	Ggra4855	Gvermi6779
	OG0001382	Gcaud3902	Gchil7258	Ggra4856 Ggra6220	Gvermi6778
	OG0001383	Gcaud4963	Gchil473	Ggra6867	Gvermi5756
	OG0001384	Gcaud1374	Gchil9046	Ggra3730	Gvermi11509
	OG0001385	Gcaud2327 Gcaud598	Gchil4510	Ggra8921	Gvermi6972
	OG0001386	Gcaud1487 Gcaud6899 Gcaud8300	Gchil10330	Ggra1404
	OG0001387	Gcaud8344	Gchil2041	Ggra6335 Ggra7610	Gvermi3442
	OG0001388	Gcaud7356	Gchil6381	Ggra3478 Ggra3787	Gvermi12922
	OG0001389	Gcaud2489 Gcaud2490	Gchil3089	Ggra5573	Gvermi3241
	OG0001390	Gcaud7501	Gchil6862	Ggra3166	Gvermi6548
	OG0001391	Gcaud5872	Gchil9134	Ggra3838	Gvermi11588
	OG0001392	Gcaud8487	Gchil9179	Ggra1284 Ggra1286	Gvermi11629
	OG0001393	Gcaud4039 Gcaud6731	Gchil9448	Ggra2403	Gvermi11879
	OG0001394	Gcaud4038 Gcaud6732	Gchil9449	Ggra2402	Gvermi11905
	OG0001395	Gcaud4762	Gchil8182 Gchil8283	Ggra4009 Ggra4313
	OG0001396	Gcaud7613	Gchil5430	Ggra3701 Ggra5177	Gvermi5284
	OG0001397	Gcaud7611	Gchil5433	Ggra4647 Ggra4658 Ggra5179
	OG0001398	Gcaud7612	Gchil5432	Ggra5178	Gvermi5281
	OG0001399	Gcaud9661	Gchil653	Ggra5586	Gvermi3229
	OG0001400	Gcaud9662	Gchil654	Ggra5585	Gvermi3230
	OG0001401	Gcaud6272	Gchil3546	Ggra6662	Gvermi5567
	OG0001402	Gcaud1440 Gcaud8072	Gchil2084		Gvermi12482 Gvermi12505
	OG0001403	Gcaud1752	Gchil4022 Gchil4024		Gvermi4065
	OG0001404	Gcaud1871	Gchil1253	Ggra1640 Ggra5424 Ggra6215
	OG0001405	Gcaud4327	Gchil7588	Ggra7127	Gvermi8855
	OG0001406	Gcaud4325	Gchil7590	Ggra7125 Ggra9954	Gvermi8857
	OG0001407	Gcaud6612	Gchil11005	Ggra8277 Ggra8279	Gvermi13972
	OG0001408	Gcaud10085 Gcaud3334 Gcaud354 Gcaud6614 Gcaud7834
	OG0001409	Gcaud4116 Gcaud8923	Gchil4565	Ggra8903	Gvermi6996
	OG0001410	Gcaud850	Gchil2163	Ggra1009 Ggra2299	Gvermi12006
	OG0001411	Gcaud3409 Gcaud4055	Gchil6303	Ggra834	Gvermi12842
	OG0001412	Gcaud7872	Gchil5716	Ggra10959	Gvermi6346
	OG0001413	Gcaud7873	Gchil5715	Ggra10960 Ggra4567	Gvermi6347
	OG0001414	Gcaud1358 Gcaud7074	Gchil10333 Gchil7779	Ggra8080
	OG0001415	Gcaud5271	Gchil3332	Ggra6567	Gvermi12365
	OG0001416	Gcaud2938	Gchil10342 Gchil3938	Ggra5962	Gvermi780
	OG0001417	Gcaud1495	Gchil4377	Ggra1394 Ggra9902	Gvermi4397
	OG0001418	Gcaud4854 Gcaud7108	Gchil1727	Ggra7834	Gvermi8133
	OG0001419	Gcaud1329 Gcaud2169	Gchil7465	Ggra7019	Gvermi8959
	OG0001420	Gcaud1330 Gcaud2170	Gchil7464	Ggra7018	Gvermi8960
	OG0001421	Gcaud2965	Gchil5502	Ggra5144	Gvermi5227
	OG0001422	Gcaud8060	Gchil9354	Ggra2531	Gvermi11774
	OG0001423	Gcaud7478	Gchil10033	Ggra9235
	OG0001425	Gcaud7109	Gchil1728	Ggra7835	Gvermi8134
	OG0001426	Gcaud4474	Gchil5635	Ggra10633 Ggra5282	Gvermi6754
	OG0001427	Gcaud8089	Gchil6379	Ggra3476 Ggra7638	Gvermi12815
	OG0001428	Gcaud8055 Gcaud8088	Gchil1376	Ggra4321	Gvermi12928
	OG0001429	Gcaud9155		Ggra3241 Ggra7614 Ggra8419 Ggra8436
	OG0001431	Gcaud1387	Gchil5259	Ggra3043	Gvermi5438
	OG0001432	Gcaud7721	Gchil1334	Ggra11117	Gvermi10987 Gvermi9452
	OG0001433	Gcaud7719	Gchil1332	Ggra11119	Gvermi9454
	OG0001434	Gcaud8854	Gchil5241	Ggra2998	Gvermi5481
	OG0001435	Gcaud2244	Gchil1485	Ggra6108	Gvermi13895
	OG0001436	Gcaud2246	Gchil1483 Gchil5462	Ggra6109	Gvermi13896
	OG0001437	Gcaud9054	Gchil7075	Ggra1106	Gvermi5097
	OG0001438	Gcaud9816	Gchil1892 Gchil1960	Ggra10208	Gvermi12774
	OG0001439	Gcaud2877	Gchil3722	Ggra6406	Gvermi2014 Gvermi7678
	OG0001440	Gcaud2876	Gchil3721	Ggra6405	Gvermi2015
	OG0001441	Gcaud2879	Gchil3746	Ggra6410	Gvermi14401 Gvermi2012
	OG0001442	Gcaud4966	Gchil1754	Ggra7856	Gvermi8155
	OG0001443	Gcaud10197	Gchil10705	Ggra8452
	OG0001444	Gcaud8340	Gchil6504	Ggra2278	Gvermi12134
	OG0001445	Gcaud8343	Gchil6500	Ggra10004 Ggra2281	Gvermi12137
	OG0001446	Gcaud8342	Gchil6502	Ggra2280	Gvermi12136
	OG0001447	Gcaud5108	Gchil6669	Ggra1379 Ggra5289	Gvermi4388
	OG0001448	Gcaud3909 Gcaud4380	Gchil5084	Ggra3267	Gvermi3579
	OG0001449	Gcaud9314 Gcaud9495	Gchil8982	Ggra983	Gvermi13990
	OG0001450	Gcaud8216	Gchil5644	Ggra5354	Gvermi6475 Gvermi6477
	OG0001451	Gcaud8219	Gchil8961	Ggra3653	Gvermi11438
	OG0001452	Gcaud7096 Gcaud9180	Gchil4045	Ggra3405	Gvermi4076
	OG0001453	Gcaud867	Gchil1126 Gchil1146		Gvermi13659 Gvermi3534
	OG0001454	Gcaud2552	Gchil6706	Ggra7203 Ggra9531	Gvermi4358
	OG0001455	Gcaud2553	Gchil6707	Ggra7204	Gvermi4357
	OG0001456	Gcaud2555	Gchil6709	Ggra7206	Gvermi4355
	OG0001457	Gcaud1915 Gcaud861	Gchil2489	Ggra1531	Gvermi6102
	OG0001458	Gcaud7796	Gchil4569	Ggra4140 Ggra8900	Gvermi6992
	OG0001459	Gcaud6082	Gchil4557	Ggra8879	Gvermi7005
	OG0001460	Gcaud6283	Gchil5696	Ggra166	Gvermi6336
	OG0001461	Gcaud8394	Gchil7110	Ggra10562 Ggra9706	Gvermi6601
	OG0001462	Gcaud1742	Gchil4846 Gchil4889	Ggra7771	Gvermi3773
	OG0001463	Gcaud1203 Gcaud8411	Gchil374	Ggra10841	Gvermi5893
	OG0001464	Gcaud4867 Gcaud927	Gchil5320	Ggra2989	Gvermi5394
	OG0001465	Gcaud7849	Gchil1783	Ggra6458	Gvermi8231
	OG0001466	Gcaud8469	Gchil6383	Ggra3480	Gvermi12921
	OG0001467	Gcaud2157	Gchil9017	Ggra3645 Ggra3693	Gvermi11482
	OG0001468	Gcaud7394	Gchil4650 Gchil4651	Ggra9025	Gvermi7083
	OG0001469	Gcaud5102	Gchil2352	Ggra9369	Gvermi6202
	OG0001470	Gcaud7845	Gchil1125 Gchil1145	Ggra414	Gvermi3531
	OG0001471	Gcaud7748	Gchil5943		Gvermi10652 Gvermi10653 Gvermi5829
	OG0001472	Gcaud8672	Gchil3292	Ggra2113	Gvermi12321
	OG0001473	Gcaud59 Gcaud9703	Gchil6926	Ggra3097	Gvermi6484
	OG0001474	Gcaud10075	Gchil2434	Ggra120 Ggra4217	Gvermi6143
	OG0001475	Gcaud10073 Gcaud1051	Gchil2436	Ggra4214	Gvermi6141
	OG0001476	Gcaud200 Gcaud6891	Gchil7698	Ggra1002	Gvermi7621
	OG0001477	Gcaud4628	Gchil3932	Ggra5955	Gvermi787
	OG0001478	Gcaud10043 Gcaud9187	Gchil9273	Ggra2591	Gvermi11707
	OG0001479	Gcaud3063	Gchil1598 Gchil7812	Ggra6127	Gvermi13916
	OG0001480	Gcaud1288	Gchil7083	Ggra1111 Ggra6981	Gvermi5086
	OG0001481	Gcaud1034 Gcaud895	Gchil2743	Ggra4288	Gvermi7681
	OG0001482	Gcaud1394	Gchil6728	Ggra8101	Gvermi4483
	OG0001483	Gcaud5945 Gcaud7800	Gchil2265	Ggra1610 Ggra9318
	OG0001485	Gcaud8600	Gchil4200	Ggra7331	Gvermi4234
	OG0001486	Gcaud7072	Gchil4039	Ggra3411 Ggra617	Gvermi4082
	OG0001487	Gcaud7073	Gchil4038	Ggra3412 Ggra616	Gvermi4083
	OG0001488	Gcaud9346	Gchil9247	Ggra740	Gvermi11640
	OG0001489	Gcaud9345	Gchil9246	Ggra739	Gvermi11641
	OG0001490	Gcaud517			Gvermi10501 Gvermi13675 Gvermi2170 Gvermi3515
	OG0001491	Gcaud7216	Gchil9385	Ggra2439	Gvermi11744
	OG0001492	Gcaud7215	Gchil9388	Ggra2438	Gvermi11743
	OG0001493	Gcaud1489	Gchil3461	Ggra6745	Gvermi5677
	OG0001494	Gcaud8065	Gchil7378	Ggra8220	Gvermi9030
	OG0001495	Gcaud506	Gchil3299	Ggra2106	Gvermi12327
	OG0001496	Gcaud9077	Gchil336	Ggra10812	Gvermi5800 Gvermi5805
	OG0001497	Gcaud8004	Gchil2375	Ggra9379	Gvermi6186
	OG0001498	Gcaud6896	Gchil4663	Ggra5791 Ggra9038	Gvermi7100
	OG0001499	Gcaud978	Gchil7481	Ggra3586 Ggra7036	Gvermi8943
	OG0001500	Gcaud1511	Gchil7597	Ggra7157	Gvermi8826
	OG0001501	Gcaud405	Gchil9145	Ggra1055 Ggra3851	Gvermi11600
	OG0001502	Gcaud3955	Gchil4780	Ggra4963	Gvermi3877 Gvermi3878
	OG0001503	Gcaud320	Gchil3612	Ggra6030 Ggra8662	Gvermi952
	OG0001504	Gcaud1238 Gcaud5981	Gchil10999	Ggra8271	Gvermi13978
	OG0001505	Gcaud4956	Gchil1515	Ggra5801 Ggra7096	Gvermi13823
	OG0001506	Gcaud4957	Gchil1516	Ggra5802 Ggra7095	Gvermi13822
	OG0001507	Gcaud1600	Gchil1942	Ggra10284	Gvermi12790 Gvermi5795
	OG0001508	Gcaud8496	Gchil561	Ggra6999 Ggra7009	Gvermi6451
	OG0001509	Gcaud2940 Gcaud8783 Gcaud8784	Gchil10731	Ggra8499
	OG0001510	Gcaud571	Gchil659	Ggra4127 Ggra5580	Gvermi3235
	OG0001511	Gcaud8479	Gchil9217	Ggra3028 Ggra6159 Ggra9501
	OG0001512	Gcaud8066	Gchil3313	Ggra6527	Gvermi12341 Gvermi12342
	OG0001513	Gcaud5901	Gchil3079 Gchil3081 Gchil903	Ggra10335
	OG0001514	Gcaud1082	Gchil3935	Ggra5959 Ggra7923	Gvermi783
	OG0001515	Gcaud6793	Gchil5626	Ggra4835	Gvermi6800
	OG0001516	Gcaud6827	Gchil8601 Gchil8603	Ggra2844	Gvermi9398
	OG0001517	Gcaud430	Gchil9263	Ggra2581	Gvermi11717
	OG0001518	Gcaud5442	Gchil3035	Ggra4405
	OG0001519	Gcaud7733	Gchil1389	Ggra4314	Gvermi7688 Gvermi7712
	OG0001520	Gcaud5412	Gchil4420	Ggra8799 Ggra9220	Gvermi6891
	OG0001521	Gcaud654 Gcaud9071	Gchil4995	Ggra10438	Gvermi3672
	OG0001522	Gcaud1264	Gchil3189		Gvermi3331
	OG0001523	Gcaud218		Ggra353 Ggra355 Ggra356 Ggra6211
	OG0001524	Gcaud165 Gcaud467 Gcaud5268	Gchil1482		Gvermi13897
	OG0001525	Gcaud9475		Ggra10121 Ggra10123	Gvermi3470 Gvermi5619
	OG0001526	Gcaud5586	Gchil1936		Gvermi12795
	OG0001527	Gcaud477 Gcaud9650	Gchil3814	Ggra5915	Gvermi892
	OG0001528	Gcaud3605	Gchil2354	Ggra9367	Gvermi6203
	OG0001529	Gcaud9282	Gchil3629 Gchil4350 Gchil4351 Gchil8081
	OG0001530	Gcaud8157	Gchil9760	Ggra759	Gvermi5876
	OG0001531	Gcaud525 Gcaud9910	Gchil4041	Ggra3409	Gvermi4080
	OG0001532	Gcaud9730	Gchil4014	Ggra4272	Gvermi944
	OG0001533	Gcaud8529	Gchil9259	Ggra2541 Ggra9538	Gvermi11764
	OG0001534	Gcaud3447 Gcaud7778	Gchil3815	Ggra5914	Gvermi891
	OG0001535	Gcaud9096	Gchil6777	Ggra9917	Gvermi12675 Gvermi4488
	OG0001536	Gcaud265 Gcaud549 Gcaud576 Gcaud726		Ggra3324
	OG0001537	Gcaud2619 Gcaud6529		Ggra1194 Ggra710 Ggra9674
	OG0001538	Gcaud343	Gchil5951	Ggra610	Gvermi5839
	OG0001539		Gchil3954	Ggra1600 Ggra3035 Ggra4052 Ggra7839
	OG0001540		Gchil2236 Gchil3939 Gchil9072		Gvermi5948 Gvermi7089
	OG0001541		Gchil2094		Gvermi1863 Gvermi6090 Gvermi6092 Gvermi6094
	OG0001542		Gchil10729 Gchil2273 Gchil2390 Gchil4025 Gchil8700
	OG0001543		Gchil8324 Gchil8851	Ggra10897 Ggra9958	Gvermi12941
	OG0001544		Gchil10793	Ggra2100 Ggra4130 Ggra7699 Ggra9293
	OG0001545		Gchil10938 Gchil10939 Gchil3084 Gchil4392 Gchil9710
	OG0001546		Gchil9013 Gchil9019	Ggra3689	Gvermi11478 Gvermi11484
	OG0001547		Gchil2284 Gchil8329 Gchil8330		Gvermi1886 Gvermi5427
	OG0001548		Gchil2396	Ggra11012 Ggra5927 Ggra6813	Gvermi4528
	OG0001549		Gchil1856 Gchil2461 Gchil8069 Gchil8074	Ggra10073
	OG0001550		Gchil1577 Gchil9695	Ggra8819	Gvermi13868 Gvermi6851
	OG0001551			Ggra10074 Ggra2594 Ggra2595 Ggra5095	Gvermi4117
	OG0001552			Ggra10345 Ggra10909 Ggra10910 Ggra10911 Ggra4642
	OG0001553			Ggra3521 Ggra6591 Ggra7168 Ggra7169 Ggra8514
	OG0001554			Ggra10806 Ggra5404 Ggra6389 Ggra8517	Gvermi5929
	OG0001555			Ggra3298 Ggra3438 Ggra4169 Ggra6062 Ggra9535
	OG0001556			Ggra1847 Ggra2911 Ggra2912 Ggra7642	Gvermi13568
	OG0001557			Ggra4641 Ggra4646 Ggra6630 Ggra6631 Ggra8660
	OG0001558			Ggra2122 Ggra4645 Ggra4892 Ggra4893 Ggra9309
	OG0001559			Ggra3338 Ggra6435 Ggra7050 Ggra7532	Gvermi9059
	OG0001560			Ggra2321 Ggra7477 Ggra7478 Ggra7958 Ggra7961
	OG0001562			Ggra3804 Ggra5379 Ggra5518 Ggra6491 Ggra6614
	OG0001563			Ggra10675 Ggra352 Ggra3667 Ggra6213 Ggra9304
	OG0001564			Ggra1582 Ggra4181 Ggra6976 Ggra7392 Ggra9307
	OG0001566				Gvermi10521 Gvermi10522 Gvermi10539 Gvermi2062 Gvermi2100
	OG0001567				Gvermi10273 Gvermi10710 Gvermi11249 Gvermi13080 Gvermi13398
	OG0001568				Gvermi10235 Gvermi14339 Gvermi30 Gvermi7914 Gvermi8247
	OG0001572	Gcaud212 Gcaud4734 Gcaud6411		Ggra9652
	OG0001573	Gcaud6421		Ggra1589 Ggra1848 Ggra6951
	OG0001574	Gcaud6403 Gcaud7272		Ggra10034 Ggra8315
	OG0001575	Gcaud6415		Ggra1592 Ggra6954
	OG0001576	Gcaud5043	Gchil8966	Ggra3595	Gvermi11446
	OG0001577	Gcaud5041	Gchil8944	Ggra3597	Gvermi11425
	OG0001578	Gcaud5031	Gchil8937	Ggra3605	Gvermi11417
	OG0001579	Gcaud5040	Gchil8943	Ggra3598	Gvermi11424
	OG0001580	Gcaud5035	Gchil8939	Ggra3603	Gvermi11419
	OG0001581	Gcaud5042	Gchil8967	Ggra3596	Gvermi11447
	OG0001582	Gcaud5046	Gchil8969	Ggra3592	Gvermi11443
	OG0001583	Gcaud5048	Gchil8971	Ggra3590	Gvermi11441
	OG0001584	Gcaud5032	Gchil8938	Ggra3604	Gvermi11416
	OG0001585	Gcaud5010	Gchil10607	Ggra1759 Ggra5569
	OG0001586	Gcaud5036	Gchil8940	Ggra3602	Gvermi11420
	OG0001587	Gcaud5051	Gchil8934	Ggra3608	Gvermi11411
	OG0001588	Gcaud5018 Gcaud7026	Gchil1263	Ggra1650
	OG0001589	Gcaud5039	Gchil8942	Ggra3599	Gvermi11423
	OG0001590	Gcaud5034 Gcaud5829		Ggra762	Gvermi3477
	OG0001591	Gcaud5047	Gchil8970	Ggra3591	Gvermi11442
	OG0001592	Gcaud5044	Gchil8965	Ggra3594	Gvermi11445
	OG0001593	Gcaud4172	Gchil2575	Ggra1446	Gvermi6024
	OG0001594	Gcaud4153	Gchil2553	Ggra1467	Gvermi6045
	OG0001595	Gcaud4154	Gchil2554	Ggra1466	Gvermi6044
	OG0001596	Gcaud4152	Gchil2552	Ggra1468	Gvermi6046
	OG0001597	Gcaud4168	Gchil2571	Ggra1450	Gvermi6028
	OG0001598	Gcaud4157	Gchil2557	Ggra1463
	OG0001599	Gcaud4181	Gchil2585	Ggra1436	Gvermi6016
	OG0001600	Gcaud4175	Gchil2578	Ggra1443	Gvermi6021
	OG0001601	Gcaud4177	Gchil2580	Ggra1441	Gvermi6019
	OG0001602	Gcaud4170	Gchil2573	Ggra1448	Gvermi6026
	OG0001603	Gcaud4173	Gchil2576	Ggra1445	Gvermi6023
	OG0001604	Gcaud4183	Gchil2588	Ggra1434	Gvermi6013
	OG0001605	Gcaud4179	Gchil2583	Ggra1438	Gvermi6018
	OG0001606	Gcaud4162	Gchil2565	Ggra1455	Gvermi6034
	OG0001607	Gcaud4148	Gchil2547	Ggra1473	Gvermi6051
	OG0001608	Gcaud4176	Gchil2579	Ggra1442	Gvermi6020
	OG0001609	Gcaud4182	Gchil2587	Ggra1435	Gvermi6014
	OG0001610	Gcaud4156	Gchil2556	Ggra1464	Gvermi6042
	OG0001611	Gcaud4180	Gchil2584	Ggra1437	Gvermi6017
	OG0001612	Gcaud4165	Gchil2568	Ggra1452	Gvermi6031
	OG0001613	Gcaud4163	Gchil2566	Ggra1454	Gvermi6033
	OG0001614	Gcaud4164	Gchil2567	Ggra1453	Gvermi6032
	OG0001615	Gcaud4147	Gchil2546	Ggra1474	Gvermi6052
	OG0001616	Gcaud4146	Gchil2545	Ggra1475	Gvermi6053
	OG0001617	Gcaud4171	Gchil2574	Ggra1447	Gvermi6025
	OG0001618	Gcaud4167	Gchil2570	Ggra1451	Gvermi6029
	OG0001619	Gcaud4174	Gchil2577	Ggra1444	Gvermi6022
	OG0001620	Gcaud4169	Gchil2572	Ggra1449	Gvermi6027
	OG0001621	Gcaud6236 Gcaud6237		Ggra5601	Gvermi3218
	OG0001622	Gcaud6249	Gchil628	Ggra5612	Gvermi3208
	OG0001623	Gcaud6254	Gchil623	Ggra5616	Gvermi3203
	OG0001624	Gcaud6257	Gchil618	Ggra5620	Gvermi3198
	OG0001625	Gcaud6247	Gchil630	Ggra5610	Gvermi3210
	OG0001626	Gcaud6245	Gchil633	Ggra5608	Gvermi3212
	OG0001627	Gcaud6246	Gchil631	Ggra5609	Gvermi3211
	OG0001628	Gcaud6258	Gchil617	Ggra5621	Gvermi3197
	OG0001629	Gcaud6255	Gchil621	Ggra5617	Gvermi3201
	OG0001630	Gcaud6234	Gchil642	Ggra5599	Gvermi3220
	OG0001631	Gcaud6267	Gchil610	Ggra5504	Gvermi3189
	OG0001632	Gcaud6262	Gchil613	Ggra5510	Gvermi3193
	OG0001633	Gcaud6252	Gchil625	Ggra5615	Gvermi3205
	OG0001634	Gcaud6261	Gchil614	Ggra5511	Gvermi3194
	OG0001635	Gcaud6248	Gchil629	Ggra5611	Gvermi3209
	OG0001636	Gcaud6260	Gchil615	Ggra5623	Gvermi3195
	OG0001637	Gcaud6266	Gchil609	Ggra5505	Gvermi3190
	OG0001638	Gcaud6251	Gchil626	Ggra5614	Gvermi3206
	OG0001639	Gcaud6241	Gchil637	Ggra5604	Gvermi3215
	OG0001640	Gcaud6250	Gchil627	Ggra5613	Gvermi3207
	OG0001641	Gcaud6265	Gchil608	Ggra5506	Gvermi3191
	OG0001642	Gcaud6259	Gchil616	Ggra5622	Gvermi3196
	OG0001643	Gcaud6244	Gchil635	Ggra5606	Gvermi3214
	OG0001644	Gcaud6264	Gchil607	Ggra5507	Gvermi8801
	OG0001645	Gcaud2011	Gchil3827	Ggra5900	Gvermi879
	OG0001646	Gcaud2007	Gchil3832	Ggra5895	Gvermi875
	OG0001647	Gcaud1997	Gchil3853	Ggra5887	Gvermi872
	OG0001648	Gcaud1985	Gchil3876	Ggra5874	Gvermi859
	OG0001649	Gcaud1983	Gchil3874	Ggra5872	Gvermi857
	OG0001650	Gcaud1979	Gchil3871	Ggra5866	Gvermi854
	OG0001651	Gcaud1990	Gchil3881	Ggra5879	Gvermi864
	OG0001652	Gcaud1988	Gchil3879	Ggra5877	Gvermi862
	OG0001653	Gcaud1989	Gchil3880	Ggra5878	Gvermi863
	OG0001654	Gcaud2004	Gchil3835	Ggra5892	Gvermi874
	OG0001655	Gcaud1984	Gchil3875	Ggra5873	Gvermi858
	OG0001656	Gcaud2009	Gchil3830	Ggra5897	Gvermi876
	OG0001657	Gcaud1986	Gchil3877	Ggra5875	Gvermi860
	OG0001658	Gcaud1981	Gchil3872	Ggra5870	Gvermi855
	OG0001659	Gcaud2002	Gchil3850	Ggra5890	Gvermi873
	OG0001660	Gcaud1993	Gchil3884	Ggra5883	Gvermi868
	OG0001661	Gcaud1978	Gchil3870	Ggra5865	Gvermi853
	OG0001662	Gcaud1996	Gchil3854	Ggra5886	Gvermi871
	OG0001663	Gcaud2837	Gchil7296	Ggra10600	Gvermi6724
	OG0001664	Gcaud2857	Gchil7235	Ggra10552	Gvermi6703
	OG0001665	Gcaud2826	Gchil7277	Ggra10609	Gvermi6745
	OG0001666	Gcaud2827	Gchil7276	Ggra10608	Gvermi6746
	OG0001667	Gcaud2836	Gchil7295	Ggra10601	Gvermi6725
	OG0001668	Gcaud2829	Gchil7291	Ggra10606	Gvermi6730
	OG0001669	Gcaud2848	Gchil7306	Ggra9555	Gvermi6713
	OG0001670	Gcaud2854	Gchil7238	Ggra10555	Gvermi6706
	OG0001671	Gcaud2853	Gchil7239	Ggra10556	Gvermi6707
	OG0001672	Gcaud2851	Gchil7309	Ggra10559	Gvermi6710
	OG0001673	Gcaud2823	Gchil7281	Ggra10611	Gvermi6742
	OG0001674	Gcaud2850	Gchil7308	Ggra10560	Gvermi6711
	OG0001675	Gcaud2824	Gchil7280	Ggra10610	Gvermi6743
	OG0001676	Gcaud2838	Gchil7297	Ggra10599	Gvermi6723
	OG0001677	Gcaud2858	Gchil7234	Ggra10551	Gvermi6702
	OG0001678	Gcaud2846	Gchil7304	Ggra10592	Gvermi6715
	OG0001679	Gcaud2841	Gchil7299	Ggra10596	Gvermi6720
	OG0001680	Gcaud2855	Gchil7237	Ggra10554	Gvermi6705
	OG0001681	Gcaud2842	Gchil7300	Ggra10595	Gvermi6719
	OG0001682	Gcaud2840	Gchil7298	Ggra10597	Gvermi6721
	OG0001683	Gcaud2852	Gchil7240	Ggra10557	Gvermi6708
	OG0001684	Gcaud2831	Gchil7292	Ggra10604	Gvermi6728
	OG0001685	Gcaud2860	Gchil7232	Ggra10549	Gvermi6700
	OG0001686	Gcaud2856	Gchil7236	Ggra10553	Gvermi6704
	OG0001687	Gcaud2835	Gchil7294	Ggra10602	Gvermi6726
	OG0001688	Gcaud2849	Gchil7307	Ggra9556	Gvermi6712
	OG0001689	Gcaud2828	Gchil7275	Ggra10607	Gvermi6747
	OG0001690	Gcaud2832	Gchil7293	Ggra10603	Gvermi6727
	OG0001691	Gcaud2821	Gchil7282	Ggra10613	Gvermi6740
	OG0001692	Gcaud2859	Gchil7233	Ggra10550	Gvermi6701
	OG0001693	Gcaud2845	Gchil7303	Ggra10593	Gvermi6716
	OG0001694	Gcaud8958	Gchil2206	Ggra2728	Gvermi12019
	OG0001695	Gcaud8946	Gchil2217	Ggra2740	Gvermi12028
	OG0001696	Gcaud8954	Gchil2210	Ggra2732	Gvermi12023
	OG0001697	Gcaud8979	Gchil9558	Ggra2707	Gvermi11974
	OG0001698	Gcaud8959	Gchil2205	Ggra2727	Gvermi12018
	OG0001699	Gcaud8964	Gchil2177	Ggra2723	Gvermi11987
	OG0001700	Gcaud8960	Gchil2204	Ggra2726	Gvermi12017
	OG0001701	Gcaud8975	Gchil9562	Ggra2711	Gvermi11978
	OG0001702	Gcaud8957	Gchil2207	Ggra2729	Gvermi12020
	OG0001703	Gcaud8947	Gchil2216	Ggra2739	Gvermi12027
	OG0001704	Gcaud8965	Gchil2176	Ggra2722	Gvermi11986
	OG0001705	Gcaud8978	Gchil9559	Ggra2708	Gvermi11975
	OG0001706	Gcaud8951	Gchil2213	Ggra2735	Gvermi12026
	OG0001707	Gcaud8952	Gchil2212	Ggra2734	Gvermi12025
	OG0001708	Gcaud8980	Gchil9557	Ggra2706	Gvermi11973
	OG0001709	Gcaud8966	Gchil2175	Ggra2721	Gvermi11985
	OG0001710	Gcaud8977	Gchil9560	Ggra2709	Gvermi11976
	OG0001711	Gcaud8968	Gchil2245	Ggra2719	Gvermi11983
	OG0001712	Gcaud8956	Gchil2208	Ggra2730	Gvermi12021
	OG0001713	Gcaud8982	Gchil9554	Ggra2703	Gvermi11971
	OG0001714	Gcaud8955	Gchil2209	Ggra2731	Gvermi12022
	OG0001715	Gcaud8944	Gchil2219	Ggra2742	Gvermi12029
	OG0001716	Gcaud8961	Gchil2203	Ggra2725	Gvermi12016
	OG0001717	Gcaud8969	Gchil2244	Ggra2718	Gvermi11982
	OG0001718	Gcaud8970	Gchil2243	Ggra2717	Gvermi11981
	OG0001719	Gcaud8953	Gchil2211	Ggra2733	Gvermi12024
	OG0001720	Gcaud8974	Gchil9563	Ggra2712	Gvermi11979
	OG0001721	Gcaud8981	Gchil9556	Ggra2705	Gvermi11972
	OG0001722	Gcaud8976	Gchil9561	Ggra2710	Gvermi11977
	OG0001723	Gcaud3554	Gchil4191	Ggra7322	Gvermi4243
	OG0001724	Gcaud3571	Gchil4232	Ggra7311	Gvermi4263
	OG0001725	Gcaud3556	Gchil4215	Ggra7320	Gvermi4245
	OG0001726	Gcaud3553	Gchil4192	Ggra7323	Gvermi4242
	OG0001727	Gcaud3578 Gcaud6380	Gchil9443		Gvermi11873
	OG0001728	Gcaud3561	Gchil4224	Ggra7316	Gvermi4255
	OG0001729	Gcaud3560	Gchil4225	Ggra7317	Gvermi4256
	OG0001730	Gcaud3570	Gchil4231	Ggra7312	Gvermi4262
	OG0001731	Gcaud3558	Gchil4227	Ggra7318	Gvermi4258
	OG0001732	Gcaud3569	Gchil4230	Ggra7313	Gvermi4261
	OG0001733	Gcaud3557	Gchil4219	Ggra7319	Gvermi4248
	OG0001734	Gcaud3572	Gchil4233	Ggra7310	Gvermi4264
	OG0001735	Gcaud3564	Gchil4223	Ggra7314	Gvermi4252
	OG0001736	Gcaud7427	Gchil4153	Ggra7378	Gvermi4191
	OG0001737	Gcaud7440	Gchil4167	Ggra7365	Gvermi4204
	OG0001738	Gcaud7416	Gchil4140	Ggra7389	Gvermi4179
	OG0001739	Gcaud7428	Gchil4154	Ggra7377	Gvermi4192
	OG0001740	Gcaud7439	Gchil4166	Ggra7366	Gvermi4203
	OG0001741	Gcaud7437	Gchil4164	Ggra7368	Gvermi4201
	OG0001742	Gcaud7435	Gchil4161	Ggra7370	Gvermi4199
	OG0001743	Gcaud7434	Gchil4160	Ggra7371	Gvermi4198
	OG0001744	Gcaud7441		Ggra7364	Gvermi4205
	OG0001745	Gcaud7420	Gchil4144	Ggra7385	Gvermi4183
	OG0001746	Gcaud7421	Gchil4145	Ggra7384	Gvermi4184
	OG0001747	Gcaud7433	Gchil4159	Ggra7372	Gvermi4197
	OG0001748	Gcaud7417	Gchil4141	Ggra7388	Gvermi4180
	OG0001749	Gcaud7423	Gchil4147	Ggra7382	Gvermi4186
	OG0001750	Gcaud7418	Gchil4142	Ggra7387	Gvermi4181
	OG0001751	Gcaud7426	Gchil4152	Ggra7379	Gvermi4190
	OG0001752	Gcaud7424	Gchil4150	Ggra7381	Gvermi4188
	OG0001753	Gcaud7436	Gchil4162	Ggra7369	Gvermi4200
	OG0001754	Gcaud7429	Gchil4155	Ggra7376	Gvermi4193
	OG0001755	Gcaud7430	Gchil4156	Ggra7375	Gvermi4194
	OG0001756	Gcaud7438	Gchil4165	Ggra7367	Gvermi4202
	OG0001757	Gcaud7431	Gchil4157	Ggra7374	Gvermi4195
	OG0001758	Gcaud7432	Gchil4158	Ggra7373	Gvermi4196
	OG0001759	Gcaud7419	Gchil4143	Ggra7386	Gvermi4182
	OG0001760	Gcaud7422	Gchil4146	Ggra7383	Gvermi4185
	OG0001761	Gcaud2691	Gchil533	Ggra6787	Gvermi5633
	OG0001762	Gcaud2689	Gchil530	Ggra6785	Gvermi5631
	OG0001763	Gcaud2686	Gchil527	Ggra6781	Gvermi5628
	OG0001764	Gcaud2707	Gchil3432	Ggra6805	Gvermi5644
	OG0001765	Gcaud2697	Gchil3443	Ggra6795	Gvermi5635
	OG0001766	Gcaud2708	Gchil3433	Ggra6806	Gvermi5645
	OG0001767	Gcaud2709	Gchil3434	Ggra6807	Gvermi5646
	OG0001768	Gcaud2705	Gchil3430	Ggra6803	Gvermi5642
	OG0001769	Gcaud2696	Gchil540	Ggra6794	Gvermi5634
	OG0001770	Gcaud2703	Gchil3437	Ggra6801	Gvermi5641
	OG0001771	Gcaud2712	Gchil3427		Gvermi5649
	OG0001772	Gcaud2699	Gchil3441	Ggra6797	Gvermi5637
	OG0001773	Gcaud2688	Gchil529	Ggra6783	Gvermi5630
	OG0001774	Gcaud2715	Gchil3424	Ggra6810	Gvermi5652
	OG0001775	Gcaud2683	Gchil524	Ggra6778	Gvermi5625
	OG0001776	Gcaud2700	Gchil3440	Ggra6798	Gvermi5638
	OG0001777	Gcaud2690	Gchil532	Ggra6786	Gvermi5632
	OG0001778	Gcaud2684	Gchil525	Ggra6779	Gvermi5626
	OG0001779	Gcaud2706	Gchil3431	Ggra6804	Gvermi5643
	OG0001780	Gcaud2687	Gchil528	Ggra6782	Gvermi5629
	OG0001781	Gcaud2702	Gchil3438	Ggra6800	Gvermi5640
	OG0001782	Gcaud2701	Gchil3439	Ggra6799	Gvermi5639
	OG0001783	Gcaud2682	Gchil523	Ggra6777	Gvermi5624
	OG0001784	Gcaud2698	Gchil3442	Ggra6796	Gvermi5636
	OG0001785	Gcaud2713	Gchil3426	Ggra6808	Gvermi5650
	OG0001786	Gcaud2716	Gchil516	Ggra6812	Gvermi5618
	OG0001787	Gcaud2685	Gchil526	Ggra6780	Gvermi5627
	OG0001788	Gcaud6381	Gchil9444	Ggra2408	Gvermi11874
	OG0001789	Gcaud6384	Gchil9447	Ggra2404	Gvermi11878
	OG0001790	Gcaud6382	Gchil9445	Ggra2407	Gvermi11875
	OG0001791	Gcaud9767	Gchil7817	Ggra5448	Gvermi12334
	OG0001792	Gcaud9768	Gchil688	Ggra9897	Gvermi8812
	OG0001793	Gcaud9771	Gchil1417		Gvermi10577 Gvermi2113
	OG0001794	Gcaud8584	Gchil5781	Ggra7657	Gvermi6418
	OG0001795	Gcaud8579	Gchil5775	Ggra7661	Gvermi6412
	OG0001796	Gcaud8583	Gchil5780	Ggra7658	Gvermi6417
	OG0001797	Gcaud8558	Gchil5747	Ggra9066	Gvermi6384
	OG0001798	Gcaud8574	Gchil5761	Ggra9044	Gvermi6398
	OG0001799	Gcaud8585	Gchil5782	Ggra7656	Gvermi6419
	OG0001800	Gcaud8566	Gchil5763	Ggra9051	Gvermi6401
	OG0001801	Gcaud8559	Gchil5746	Ggra9065	Gvermi6383
	OG0001802	Gcaud8571	Gchil5768	Ggra9045	Gvermi6405
	OG0001803	Gcaud8580	Gchil5776	Ggra7660	Gvermi6413
	OG0001804	Gcaud8557	Gchil5748	Ggra9067	Gvermi6385
	OG0001805	Gcaud8562	Gchil5767	Ggra9055	Gvermi6404
	OG0001806	Gcaud8581	Gchil5777	Ggra7659	Gvermi6414
	OG0001807	Gcaud8565	Gchil5764	Ggra9052	Gvermi6402
	OG0001808	Gcaud8563	Gchil5766	Ggra9054	Gvermi6403
	OG0001809	Gcaud8586	Gchil3714	Ggra7655	Gvermi1991
	OG0001810	Gcaud8561	Gchil5744	Ggra9063	Gvermi6381
	OG0001811	Gcaud8578	Gchil5774	Ggra7662	Gvermi6411
	OG0001812	Gcaud6306	Gchil9207	Ggra2472	Gvermi11824
	OG0001813	Gcaud6309	Gchil9204	Ggra2475	Gvermi11827
	OG0001814	Gcaud6298	Gchil9310	Ggra2463	Gvermi11816
	OG0001815	Gcaud6307	Gchil9206	Ggra2473	Gvermi11825
	OG0001816	Gcaud6285	Gchil9406	Ggra2449	Gvermi11844
	OG0001817	Gcaud6311	Gchil9202	Ggra2483	Gvermi11829
	OG0001818	Gcaud6294	Gchil9194	Ggra2459	Gvermi11836
	OG0001819	Gcaud6299	Gchil9309	Ggra2464	Gvermi11817
	OG0001820	Gcaud6290	Gchil9192	Ggra2454	Gvermi11839
	OG0001821	Gcaud6308	Gchil9205	Ggra2474	Gvermi11826
	OG0001822	Gcaud6291	Gchil9193	Ggra2455	Gvermi11838
	OG0001823	Gcaud6305	Gchil9208	Ggra2471	Gvermi11823
	OG0001824	Gcaud6310	Gchil9200	Ggra2485	Gvermi11830
	OG0001825	Gcaud6304	Gchil9209	Ggra2470	Gvermi11822
	OG0001826	Gcaud3428	Gchil2819	Ggra7502	Gvermi7984
	OG0001827	Gcaud3438	Gchil2806	Ggra7490	Gvermi7973
	OG0001828	Gcaud2778 Gcaud3417 Gcaud3420	Gchil4708
	OG0001829	Gcaud3421	Gchil2828	Ggra7520	Gvermi7989
	OG0001830	Gcaud3431	Gchil2815	Ggra7498	Gvermi7981
	OG0001831	Gcaud3444	Gchil2802	Ggra7481	Gvermi2020
	OG0001832	Gcaud3422	Gchil2826	Ggra7522	Gvermi7991
	OG0001833	Gcaud3442	Gchil2804	Ggra7487	Gvermi13761
	OG0001834	Gcaud3445	Gchil2801	Ggra7480	Gvermi2023
	OG0001835	Gcaud3424	Gchil2824	Ggra7524	Gvermi7993
	OG0001836	Gcaud3425	Gchil2823	Ggra7506	Gvermi7988
	OG0001837	Gcaud3441	Gchil2805	Ggra7488	Gvermi2022
	OG0001838	Gcaud3430	Gchil2816	Ggra7499	Gvermi7982
	OG0001839	Gcaud3427	Gchil2820	Ggra7503	Gvermi7985
	OG0001840	Gcaud3437	Gchil2807	Ggra7491	Gvermi7974
	OG0001841	Gcaud3435	Gchil2809	Ggra7494	Gvermi7976
	OG0001842	Gcaud2904	Gchil3150	Ggra5532	Gvermi3318
	OG0001843	Gcaud2908	Gchil3133	Ggra5537	Gvermi3322
	OG0001844	Gcaud2900	Gchil3152	Ggra5528	Gvermi3313
	OG0001845	Gcaud2898	Gchil3153	Ggra5525	Gvermi3311
	OG0001846	Gcaud2913	Gchil3116	Ggra5543	Gvermi3268
	OG0001847	Gcaud2189	Gchil3761	Ggra11055	Gvermi912
	OG0001848	Gcaud2190	Gchil3762	Ggra11056	Gvermi913
	OG0001849	Gcaud2209	Gchil3784	Ggra11074	Gvermi932
	OG0001850	Gcaud2203	Gchil3789	Ggra11069	Gvermi926
	OG0001851	Gcaud2191	Gchil3763	Ggra11057	Gvermi914
	OG0001852	Gcaud2185	Gchil8493	Ggra1867	Gvermi951
	OG0001853	Gcaud2197	Gchil3768	Ggra11062	Gvermi920
	OG0001854	Gcaud2206	Gchil3787	Ggra11071	Gvermi929
	OG0001855	Gcaud2208	Gchil3785	Ggra11073	Gvermi931
	OG0001856	Gcaud2207	Gchil3786	Ggra11072	Gvermi930
	OG0001857	Gcaud2195	Gchil3766	Ggra11060	Gvermi918
	OG0001858	Gcaud2188	Gchil3760	Ggra11054	Gvermi911
	OG0001859	Gcaud2180	Gchil4020	Ggra1873	Gvermi946
	OG0001860	Gcaud2198	Gchil3769	Ggra11063	Gvermi921
	OG0001861	Gcaud2194	Gchil3765	Ggra11059	Gvermi917
	OG0001862	Gcaud2196	Gchil3767	Ggra11061	Gvermi919
	OG0001863	Gcaud2205	Gchil3788	Ggra11070	Gvermi928
	OG0001864	Gcaud2192	Gchil3764	Ggra11058	Gvermi915
	OG0001865	Gcaud2202	Gchil3774	Ggra11068	Gvermi925
	OG0001866	Gcaud5791	Gchil9293	Ggra2613	Gvermi11687
	OG0001867	Gcaud5802	Gchil9302	Ggra2624	Gvermi11676
	OG0001868	Gcaud5795	Gchil9296	Ggra2617	Gvermi11683
	OG0001869	Gcaud5801	Gchil9301	Ggra2623	Gvermi11677
	OG0001870	Gcaud5790	Gchil9291	Ggra2612	Gvermi11689
	OG0001871	Gcaud5806	Gchil9211	Ggra2628	Gvermi11672
	OG0001872	Gcaud5799	Gchil9299	Ggra2621	Gvermi11679
	OG0001873	Gcaud5797	Gchil9298	Ggra2619	Gvermi11681
	OG0001874	Gcaud5779	Gchil9283	Ggra2602	Gvermi11697
	OG0001875	Gcaud5786	Gchil9287	Ggra2608	Gvermi11693
	OG0001876	Gcaud5792	Gchil9294	Ggra2614	Gvermi11686
	OG0001877	Gcaud5794	Gchil9295	Ggra2616	Gvermi11684
	OG0001878	Gcaud5803	Gchil9303	Ggra2625	Gvermi11675
	OG0001879	Gcaud5782	Gchil9280	Ggra2605	Gvermi11700
	OG0001880	Gcaud5788	Gchil9289	Ggra2610	Gvermi11691
	OG0001881	Gcaud5800	Gchil9300	Ggra2622	Gvermi11678
	OG0001882	Gcaud5781	Gchil9281	Ggra2604	Gvermi11699
	OG0001883	Gcaud5804	Gchil9304	Ggra2626	Gvermi11674
	OG0001884	Gcaud5777	Gchil9285	Ggra2599	Gvermi11695
	OG0001885	Gcaud5780	Gchil9282	Ggra2603	Gvermi11698
	OG0001886	Gcaud5807	Gchil9212	Ggra2629	Gvermi11671
	OG0001887	Gcaud5789	Gchil9290	Ggra2611	Gvermi11690
	OG0001888	Gcaud5778	Gchil9284	Ggra2600	Gvermi11696
	OG0001889	Gcaud5776	Gchil9278	Ggra2598	Gvermi11702
	OG0001890	Gcaud5787	Gchil9288	Ggra2609	Gvermi11692
	OG0001891	Gcaud5805	Gchil9305	Ggra2627	Gvermi11673
	OG0001892	Gcaud5796	Gchil9297	Ggra2618	Gvermi11682
	OG0001893	Gcaud4106	Gchil1760	Ggra7861	Gvermi8160
	OG0001894	Gcaud4100	Gchil1723	Ggra7868	Gvermi8128
	OG0001895	Gcaud4103	Gchil1764	Ggra7865	Gvermi8163
	OG0001896	Gcaud4087	Gchil1708	Ggra7883	Gvermi8113
	OG0001897	Gcaud4095	Gchil1717	Ggra7875	Gvermi8121
	OG0001898	Gcaud4104	Gchil1763	Ggra7864	Gvermi8162
	OG0001899	Gcaud4109	Gchil1756	Ggra7857	Gvermi8156
	OG0001900	Gcaud4082	Gchil1703	Ggra7887	Gvermi8108
	OG0001901	Gcaud4084	Gchil1704	Ggra7886	Gvermi8109
	OG0001902	Gcaud4093	Gchil1715	Ggra7878	Gvermi8118
	OG0001903	Gcaud4085	Gchil1705	Ggra7885	Gvermi8112
	OG0001904	Gcaud4099	Gchil1722	Ggra7870	Gvermi8126
	OG0001905	Gcaud4096	Gchil1719	Ggra7873	Gvermi8123
	OG0001906	Gcaud4107	Gchil1759	Ggra7860	Gvermi8159
	OG0001907	Gcaud4089	Gchil1712	Ggra7881	Gvermi8115
	OG0001908	Gcaud4105	Gchil1762	Ggra7863	Gvermi8161
	OG0001909	Gcaud4108	Gchil1758	Ggra7859	Gvermi8158
	OG0001910	Gcaud4101	Gchil1724	Ggra7867	Gvermi8129
	OG0001911	Gcaud4080	Gchil1701	Ggra7889	Gvermi8106
	OG0001912	Gcaud4098	Gchil1721	Ggra7871	Gvermi8125
	OG0001913	Gcaud4081	Gchil1702	Ggra7888	Gvermi8107
	OG0001914	Gcaud4094	Gchil1716	Ggra7877	Gvermi8120
	OG0001915	Gcaud5668	Gchil8246	Ggra3950	Gvermi9582
	OG0001916	Gcaud5674	Gchil8241	Ggra3944	Gvermi9588
	OG0001917	Gcaud5666	Gchil8247	Ggra3952	Gvermi9580
	OG0001918	Gcaud5664	Gchil8248	Ggra3957	Gvermi9578
	OG0001919	Gcaud5670	Gchil8244	Ggra3948	Gvermi9584
	OG0001920	Gcaud5661	Gchil8251	Ggra3960	Gvermi9575
	OG0001921	Gcaud5675	Gchil8240	Ggra3943 Ggra7752
	OG0001922	Gcaud5657	Gchil8258	Ggra3965	Gvermi9570
	OG0001923	Gcaud5678	Gchil8238	Ggra3940	Gvermi9589
	OG0001924	Gcaud5679	Gchil8237	Ggra3939	Gvermi9590
	OG0001925	Gcaud5669	Gchil8245	Ggra3949	Gvermi9583
	OG0001926	Gcaud5663	Gchil8249	Ggra3958	Gvermi9577
	OG0001927	Gcaud5658	Gchil8257	Ggra3964	Gvermi9571
	OG0001928	Gcaud5680	Gchil8236	Ggra3938	Gvermi9591
	OG0001929	Gcaud5662	Gchil8250	Ggra3959	Gvermi9576
	OG0001930	Gcaud1822	Gchil3489	Ggra6717	Gvermi5550
	OG0001931	Gcaud1810	Gchil3499	Ggra6705	Gvermi5603
	OG0001932	Gcaud1812	Gchil3497	Ggra6707	Gvermi5605
	OG0001933	Gcaud1105 Gcaud1826	Gchil3485	Ggra6724
	OG0001934	Gcaud1824	Gchil3487	Ggra6719	Gvermi5552
	OG0001935	Gcaud1825	Gchil3486	Ggra6720	Gvermi5553
	OG0001936	Gcaud1836	Gchil3476	Ggra6729	Gvermi5695
	OG0001937	Gcaud1828	Gchil3483	Ggra6722	Gvermi5251
	OG0001938	Gcaud1811	Gchil3498	Ggra6706	Gvermi5604
	OG0001939	Gcaud1809	Gchil3500	Ggra6704	Gvermi5602
	OG0001940	Gcaud1815	Gchil3494	Ggra6710	Gvermi5544
	OG0001941	Gcaud1837	Gchil3475	Ggra6730	Gvermi5696
	OG0001942	Gcaud1814	Gchil3495	Ggra6709	Gvermi5543
	OG0001943	Gcaud1817	Gchil10174	Ggra6712	Gvermi5545
	OG0001944	Gcaud1823	Gchil3488	Ggra6718	Gvermi5551
	OG0001945	Gcaud1821	Gchil3490	Ggra6716	Gvermi5549
	OG0001946	Gcaud1832	Gchil3479	Ggra6726	Gvermi5692
[truncated: 7,947 more rows]

## Sheet: Table S9
Table S9: Expression of SDR genes and their autosomal paralogs (log2(TPM+1)
Species	Gene VSDR	Gene USDR	Average TPM Male	log2(TPM+1) Male	Average TPM Female	log2(TPM+1) Female	Autosomal ortholog	Average TPM Male	log2(TPM+1) Male	Average TPM Female	log2(TPM+1) Female
G. vermiculophylla	Gvermi3485		49.9085	5.66983
	Gvermi3486		58.7067	5.89982
	Gvermi3487		53.9422	5.77984
	Gvermi3488		126.701	6.99663
	Gvermi3489		15.056	4.00504
	Gvermi3490		24.7739	4.68784
	Gvermi3491		95.1585	6.58734
	Gvermi3492		4.4142	2.43675
	Gvermi3493	Gvermi_F_g2356	82.0724	6.3763	41.8577	5.42148
	Gvermi3494		37.2057	5.25572
	Gvermi3495	Gvermi_F_g2354	89.4403	6.49889	20.8982	4.45274
	Gvermi3496	Gvermi_F_g2353	78.0324	6.30437	44.4221	5.50532
	Gvermi3497	Gvermi_F_g5948	232.073	7.86464	82.2341	6.36166
	Gvermi3498		51.7394	5.72081			Gvermi12422	53.8811	5.77824	89.6054	6.50153
	Gvermi3499		77.9452	6.30278
	Gvermi3500	Gvermi_F_g6652	51.6332	5.7179	58.8701	5.90376
	Gvermi3501	Gvermi_F_g6651	88.2835	6.48032	136.51	7.10339
	Gvermi3502	Gvermi_F_g6650	178.75	7.48985	590.045	9.20712
	Gvermi3503	Gvermi_F_g6649	73.5096	6.21935	106.307	6.7456
	Gvermi3504		0	0
	Gvermi3505	Gvermi_F_g5950	163.507	7.36201	130.262	7.02528
	Gvermi3506	Gvermi_F_g2355	500.047	8.9688	1146.41	10.1642
	Gvermi3507		4.12286	2.35695			Gvermi2018	0.653967	0.72593	0	0
	Gvermi3508		111.7	6.81635
	Gvermi3509		53.4402	5.7666			Gvermi5536	3.45476	2.15535	0.799493	0.84759
	Gvermi3510	Gvermi_F_g5949	93.0985	6.5561	76.884	6.26461
	Gvermi3511		197.829	7.63538
	Gvermi3512		58.7496	5.90086
			0.15729	-2.6685
			0.125427	-2.99508
		Gvermi_F_g2357			68.8541	6.12627
G. gracilis	Ggra5724		0	0			Ggra3502	52.8432	5.75069	47.0474	5.58639
	Ggra5725		0	0			Ggra9219	59.6098	5.92148	73.1025	6.21145
	Ggra5726		0.0245094	0.0349332			Ggra4649	0.0403958	0.0571324	0	0
	Ggra5727		0	0			Ggra9217	44.8636	5.51928	29.8286	4.9462
	Ggra5728		0	0			Ggra9709	0	0	0	0
	Ggra5729		0	0
	Ggra5730		0	0			Ggra9215	24.7314	4.68546	26.8422	4.7992
	Ggra5731		916.324	9.84129
	Ggra5732		173.913	7.45049
	Ggra5733		141.57	7.15553
	Ggra5734		0	0			Ggra7242	137.031	7.10885	63.9112	6.0204
	Ggra5735		0.0115873	0.0166208			Ggra9526	0.0274593	0.0390813	0.0113796	0.0163245
	Ggra5736		0.0216593	0.0309141
	Ggra5737		0.03242	0.04603			Ggra9525	0.151586	0.203622	0.0506557	0.0712899
	Ggra5738		0.0576924	0.0809201
	Ggra5739		96.1699	6.60244			Ggra9709	0	0	0	0
	Ggra5740		75.0853	6.24955			Ggra3238	47.5318	5.60086	60.3768	5.93962
	Ggra5741		0.0117584	0.0168649			Ggra9421	0	0	23.0364	4.58715
	Ggra5742		0.0254196	0.0362144
	Ggra5743		0.278425	0.354368			Ggra3127	198.078	7.63719	318.729	8.32071
	Ggra5744		0.0146602	0.0209967			Ggra9418	0.0229395	0.0327208	51.6391	5.71806
	Ggra5745		102.552	6.69422			Ggra7200	14.4858	3.95288	59.316	5.91447
	Ggra5746		52.8022	5.74959			Ggra7199	36.3447	5.22283	126.527	6.99466
	Ggra5747		85.4892	6.43445
	Ggra5748		64.2463	6.02782
	Ggra5749	Ggra_F2_2966	137.243	7.11106	41.2204	5.39987
	Ggra5750		0	0			Ggra4442	0	0	0	0
	Ggra5751		0.0211285	0.0301644			Ggra9483	0	0	0	0
	Ggra5752	Ggra_F2_44	70.1055	6.15189	63.7705	6.01726
	Ggra5753		91.4356	6.53038
	Ggra5754		212.435	7.73765
	Ggra5755	Ggra_F2_1437	67.4703	6.09741	9.98583	3.45757
	Ggra5756		146.19	7.20153			Ggra5516	40.4388	5.37291	67.3259	6.09436
	Ggra5757		145.574	7.19548			Ggra1062	222.139	7.8018	228.971	7.84531
	Ggra5758		13.0329	3.81074
	Ggra5759	Ggra_F2_887	26.9515	4.80485	82.7356	6.38777
	Ggra5760		74.4791	6.238
	Ggra5761		0	0			Ggra7745	82.1624	6.37786	118.721	6.90353
		Ggra_F2_884			35.6311	5.195
		Ggra_F2_880			6.0117	2.80976
		Ggra_F2_881			19.6526	4.36825	Ggra1105	614	9.26444	563.792	9.14158
							Ggra2979	24.3504	4.66394	42.4799	5.44228
							Ggra5279	0	0	0	0
							Ggra6443	42.2167	5.43352	55.7911	5.82759
		Ggra_F2_885			16.0687	4.09328
		Ggra_F2_882			0	0	Ggra635	0.0236709	0.033752	0	0
		Ggra_F2_888			52.1823	5.73287
		Ggra_F2_886			146.035	7.20002	Ggra3232	91.3449	6.52896	81.7317	6.37037
		Ggra_F2_883			71.3825	6.17757
		Ggra_F2_889			317.237	8.31396	Ggra457	41.9552	5.42476	26.896	4.80199
		Ggra_F2_2967			55.8184	5.82829	Ggra3614	0.130588	0.177073	0.0151954	0.0217575
G. chilensis	Gchil8471		127.299	7.00336
	Gchil8472	Gchil_F20_g5314	90.1094	6.50953	53.3119	5.7632
	Gchil8473		77.305	6.29103			Gchil10340	0	0	0.192678	0.254204
	Gchil8474		27.2864	4.82204			Gchil6487	1.78194	1.47609	5.96457	2.80004
	Gchil8475		0	0
	Gchil8476	Gchil_F20_g532	44.2195	5.49887	0	0
	Gchil8477		35.7989	5.20159			Gchil1468	102.494	6.6934	25.0314	4.70218
	Gchil8478		230.117	7.85248
	Gchil8479		63.7514	6.01684
	Gchil8480	Gchil_F20_g4595	167.547	7.39701	152.229	7.25955	Gchil3156	13.4945	3.85743	41.2589	5.40118
	Gchil8481		72.9019	6.20754
	Gchil8482		2.30559	1.72491			Gchil2891	80.651	6.3514	76.9341	6.28418
	Gchil8483		156.554	7.2997			Gchil825	93.82	6.56712	139.041	7.1297
	Gchil8484	Gchil_F20_g5295	61.8648	5.97418	71.0605	6.17114
	Gchil8485		58.4731	5.89416
	Gchil8486		1.44275	1.28851			Gchil2640	0.154986	0.207876	0	0
	Gchil8487		108.037	6.76868
	Gchil8488		66.6705	6.08046			Gchil1388	147.249	7.21187	25.6055	4.73365
	Gchil8489		35.3404	5.1835
	Gchil8490		0	0			Gchil8333	0	0	0	0
		Gchil_F20_g60			2.40432	1.76737	Gchil1232	78.6154	6.31497	152.927	7.2661
		Gchil_F20_g3079			0	0	Gchil4525	37.5564	5.2689	29.549	4.93305
		Gchil_F20_g4072			36.8015	5.24037	Gchil8595	1.24453	1.16641	0.615205	0.691717
		Gchil_F20_g4073			21.2425	4.47525	Gchil8594	1.17765	1.12278	5.61842	2.72649
		Gchil_F20_g4270			0	0
		Gchil_F20_g4271			0	0
		Gchil_F20_g5315			242.09	7.92535
		Gchil_F20_g5662			0	0	Gchil10749	0	0	0	0
		Gchil_F20_g6717			0	0	Gchil1770	5.75434	2.75581	14.2653	3.93219
		Gchil_F20_g7806			0	0	Gchil10595	1.72283	1.44511	5.35677	2.66829
		Gchil_F20_g7807			0	0	Gchil5756	80.779	6.35366	91.0343	6.5241
G. caudata male	Gcaud1878		33.6106	5.07084
	Gcaud940		284.291	8.15123
	Gcaud942		83.1395	6.37746
	Gcaud9434		80.3126	6.32755
	Gcaud2808		36.6882	5.23604			Gcaud1343	29.2096	4.91693	33.5753	5.11167
	Gcaud2806		0.89911	0.925323
	Gcaud2809		65.2224	6.04925
	Gcaud2807		315.586	8.30645			Gcaud6610	57.5038	5.87046	58.7853	5.90172
	Gcaud4532	Gcaud_F172_g7539	10.4797	3.52101	39.4888	5.33945
	Gcaud4533		99.9354	6.65729
		Gcaud_F172_g554			0	0	Gcaud2461	2.67725	1.87863	28.2624	4.87098
		Gcaud_F172_g555			0	0
		Gcaud_F172_g556			0	0	Gcaud1338	11.4299	3.63574	18.7258	4.30201
		Gcaud_F172_g557			0	0
		Gcaud_F172_g558			0	0	Gcaud5737	11.435	3.63633	12.7379	3.78009
		Gcaud_F172_g559			0	0	Gcaud5736	23.5131	4.61548	19.6648	4.36911
		Gcaud_F172_g560			0	0	Gcaud3776	41.0579	5.3943	40.925	5.38974
		Gcaud_F172_g561			0	0
		Gcaud_F172_g562			0	0
		Gcaud_F172_g563			0	0
		Gcaud_F172_g564			0	0	Gcaud519	32.4183	5.06256	33.081	5.09089
		Gcaud_F172_g565			0	0
		Gcaud_F172_g566			0	0	Gcaud3045	5.92084	2.79095	15.8077	4.07105
		Gcaud_F172_g567			0	0
		Gcaud_F172_g568			0	0
		Gcaud_F172_g569			0	0
		Gcaud_F172_g570			0	0	Gcaud4523	8.98185	3.31931	26.0215	4.75604
		Gcaud_F172_g571			0	0	Gcaud2714	67.3926	6.09577	62.7696	5.9948
		Gcaud_F172_g572			0	0
		Gcaud_F172_g2269			0	0
		Gcaud_F172_g7341			0	0	Gcaud3533	63.4218	6.00948	65.1731	6.04817
		Gcaud_F172_g7342			0	0
		Gcaud_F172_g7343			14.8664	3.9879
		Gcaud_F172_g7344			28.0597	4.86095
		Gcaud_F172_g7774			0	0	Gcaud2032	0	0	0	0
		Gcaud_F172_g7775			0	0
		Gcaud_F172_g7776			0	0	Gcaud4617	0	0	0	0
	Gcaud1877	Gcaud_F172_g8130			58.5027	5.89488	Gcaud1877	0	0	60.1251	5.93369
		Gcaud_F172_g8244			35.5013	5.18988	Gcaud1226	152.174	7.25903	62.6627	5.99238
		Gcaud_F172_g8844			25.6449	4.73579	Gcaud8560	9.67382	3.416	5.96267	2.79964
		Gcaud_F172_g9778			21.6304	4.50019	Gcaud7055	0	0	0	0
	Gcaud941	Gcaud_F172_g8517	0	0	0	0

## Sheet: Table S10
Table S10: Synonymous (Ks) and non-synonymous (Kn) divergence between gametologs per species (PAML4, codeml).
Species	Male gametolog	Female gametolog	S	N	Kn/Ks	Kn	Ks
G.chilensis	Gchil8472	Gchil_F20_g5314	296.8	819.2	0.0865	0.2082	2.4069
	Gchil8476	Gchil_F20_g532	367.5	961.5	0.096	0.553	5.7603
	Gchil8480	Gchil_F20_g4595	615.5	1667.5	0.0425	0.0981	2.3062
	Gchil8484	Gchil_F20_g5295	1482.6	4127.4	0.0921	0.3529	3.8294
G.gracilis	Ggra5759	Ggra_F2_887	195.2	506.8	0.0281	0.1108	3.9433
	Ggra5752	Ggra_F2_44	404.6	1020.4	0.0683	0.4601	6.7381
	Ggra5749	Ggra_F2_2966	1440.7	3851.3	0.0742	0.3175	4.2795
	Ggra5755	Ggra_F2_1437	321.5	893.5	0.1772	0.3045	1.7187
G.caudata	Gcaud4532	Gcaud_F172_g7539	742.5	1876.5	0.0867	0.1183	1.3639
	Gcaud941	Gcaud_F172_g8517	291.6	749.4	0.0432	0.167	3.8674
	Gcaud1877	Gcaud_F172_g8130	1609.3	4090.7	0.0959	0.3287	3.4264
G.vermiculophylla	Gvermi3493	Gvermi_F_g2356	305	826	0.0115	0.258	22.3704
	Gvermi3495	Gvermi_F_g2354	239	727	0.1986	0.0715	0.3599
	Gvermi3496	Gvermi_F_g2353	238.2	835.8	0.0986	0.0337	0.3417
	Gvermi3497	Gvermi_F_g5948	294.2	896.8	0.1009	0.1013	1.0032
	Gvermi3500	Gvermi_F_g6652	424.7	1210.3	0.1182	0.0286	0.2418
	Gvermi3501	Gvermi_F_g6651	366.6	887.4	0.229	0.0716	0.3125
	Gvermi3502	Gvermi_F_g6650	61.4	160.6	0.277	0.163	0.5885
	Gvermi3503	Gvermi_F_g6649	296.3	807.7	0.2451	0.0749	0.3056
	Gvermi3505	Gvermi_F_g5950	274.4	589.6	0.1641	0.0487	0.2965
	Gvermi3506	Gvermi_F_g2355	214.2	508.8	0.2337	0.1525	0.6522
	Gvermi3510	Gvermi_F_g5949	1526.2	4275.8	0.0627	0.3841	6.1259

[truncated: 5 more sheets: Table S11, TableS12, Table S13, Table S14, Table S15]
